# Supplementary material for: Plants capable of selfing are more likely to become naturalized
Source: Nat Commun. 2016 Oct 31;7:13313. doi: 10.1038/ncomms13313 (PMC5095580; doi:10.1038/ncomms13313)
Supplement: Supplementary Data 1 — Breeding system data with information on species, life history, four selfing ability indices, native range, global naturalization as assessed based on Global Naturalized Alien Flora database, and data source [file ncomms13313-s2.xlsx]

## Sheet: Title
Breeding system data with information on species, life history, four selfing ability indices, native range, global naturalization as assessed based on Global Naturalized Alien Flora database, and data source

## Sheet: Razanajatovo_etal_data
Data_source	Species	Family	Self-compatibility_index_FS	Self-compatibility_index_SFL	Autofertility_index_FS	Autofertility_index_SFL	Annual_Biennial	Listed_in_GloNAF	Number_GloNAF_Regions	Number_Native_Regions
Oriani_Scatena_2011	Abolboda_poarchon	Xyridaceae	1	NA	0	NA	0	0	0	2
Oriani_Scatena_2011	Abolboda_pulchella	Xyridaceae	0.989011	NA	0	NA	0	0	0	3
Saunders_2006	Abronia_ammophila	Nyctaginaceae	NA	0.876055	NA	NA	0	0	0	1
Saunders_Sipes_2006	Abronia_ammophila	Nyctaginaceae	NA	1	NA	NA	0	0	0	1
Williamson_etal_1994	Abronia_macrocarpa	Nyctaginaceae	0	NA	0	NA	0	0	0	1
Wolowski_etal_2013	Abutilon_bedfordianum	Malvaceae	0.189523	NA	0	NA	0	0	0	2
Morales_Galetto_2003	Acacia_aroma	Leguminosae	NA	NA	NA	NA	0	1	1	3
Morgan_etal_2002	Acacia_baileyana	Leguminosae	0.0155912	0.00598802	NA	NA	0	1	35	1
Wagner_2000	Acacia_constricta	Leguminosae	0.0666667	NA	NA	NA	0	1	2	3
Correia_etal_2014	Acacia_dealbata	Leguminosae	NA	NA	NA	NA	0	1	61	1
Rodger_Johnson_2013	Acacia_dealbata	Leguminosae	0.799569	0.423077	0.997845	NA	0	1	61	1
Correia_etal_2014	Acacia_longifolia	Leguminosae	NA	NA	NA	NA	0	1	29	1
McMullen_1987	Acacia_macracantha	Leguminosae	NA	NA	NA	NA	0	1	3	7
Zapata_Arroyo_1978	Acacia_macracantha	Leguminosae	0	0	NA	NA	0	1	3	7
Kenrick_Knox_1989	Acacia_mearnsii	Leguminosae	0	NA	NA	NA	0	1	49	1
Rambuda_Johnson_2004	Acacia_mearnsii	Leguminosae	NA	NA	NA	NA	0	1	49	1
Correia_etal_2014	Acacia_melanoxylon	Leguminosae	NA	NA	NA	NA	0	1	53	1
Kenrick_Knox_1989	Acacia_myrtifolia	Leguminosae	0.169231	NA	NA	NA	0	0	0	1
Kenrick_Knox_1989	Acacia_paradoxa	Leguminosae	0.846455	NA	NA	NA	0	1	5	1
Aizen_Feinsinger_1994	Acacia_praecox	Leguminosae	0.238095	NA	0	NA	0	0	0	2
Morales_Galetto_2003	Acacia_praecox	Leguminosae	NA	NA	NA	NA	0	0	0	2
Kenrick_Knox_1989	Acacia_pycnantha	Leguminosae	0.0258869	NA	NA	NA	0	1	18	1
Kenrick_Knox_1989	Acacia_retinodes_uncifolia	Leguminosae	0.0617522	NA	NA	NA	0	1	14	1
Correia_etal_2014	Acacia_saligna	Leguminosae	NA	NA	NA	NA	0	1	39	1
Tandon_Shivanna_2001	Acacia_senegal	Leguminosae	0.100557	NA	0	NA	0	1	6	7
Raju_Rao_2002	Acacia_sinuata	Leguminosae	0	NA	NA	NA	0	0	0	4
Kenrick_Knox_1989	Acacia_terminalis	Leguminosae	0.124514	NA	NA	NA	0	1	2	1
Tybirk_1993	Acacia_tortilis	Leguminosae	NA	0.225	NA	0	0	1	1	8
Kenrick_Knox_1989	Acacia_ulicifolia	Leguminosae	NA	NA	NA	NA	0	0	0	1
Fan_etal_2012	Acampe_rigida	Orchidaceae	1	NA	0	NA	0	0	0	5
Razanajatovo_vanKleunen_unpubl	Achillea_millefolium	Compositae	NA	NA	NA	NA	0	1	110	22
Borba_etal_2001	Acianthera_adamantinensis	Orchidaceae	0.0529824	NA	0	NA	0	0	0	1
Borba_etal_2001	Acianthera_fabiobarrosii	Orchidaceae	0.06743	NA	0	NA	0	0	0	1
Borba_etal_2001	Acianthera_johannensis	Orchidaceae	0.199024	NA	0	NA	0	0	0	1
Borba_etal_2001	Acianthera_ochreata	Orchidaceae	0.314721	NA	0	NA	0	0	0	1
Borba_etal_2001	Acianthera_teres	Orchidaceae	0.261305	NA	0	NA	0	0	0	1
Goldenberg_Shepherd_1998	Acinodendron_pohlianum	Melastomataceae	NA	NA	NA	NA	0	0	0	1
Smith_Baum_2007	Acnistus_arborescens	Solanaceae	0.88	0.175104	0.67	0.00829875	0	0	0	5
McMullen_1987	Acnistus_ellipticus	Solanaceae	NA	NA	NA	NA	0	0	0	1
Nautiyal_etal_2009	Aconitum_heterophyllum	Ranunculaceae	0.375	0.1875	0	NA	0	0	0	1
Hao_etal_2012	Aconitum_kusnezoffii	Ranunculaceae	NA	NA	NA	NA	0	0	0	4
Liao_etal_2009	Aconitum_kusnezoffii	Ranunculaceae	NA	NA	NA	NA	0	0	0	4
Utelli_Roy_2000	Aconitum_lycoctonum	Ranunculaceae	NA	NA	NA	NA	0	1	1	9
Johnson_etal_2011	Acrotriche_serrulata	Ericaceae	0.424552	0.210863	0.00767263	0.00319489	0	0	0	1
Schneemilch_Steegles_2010	Acrotriche_serrulata	Ericaceae	0.174699	0.0641026	NA	NA	0	0	0	1
Almeida-Soares_etal_2010	Adenocalymma_bracteatum	Bignoniaceae	0.833	NA	0.134	NA	0	0	0	2
McMullen_1987	Adenostemma_platyphyllum	Compositae	NA	NA	NA	NA	1	1	1	3
Gonzalez_Perez_2010	Adesmia_argyrophylla	Leguminosae	NA	NA	NA	NA	0	0	0	1
Tedesco_etal_2000	Adesmia_bicolor	Leguminosae	0.372881	NA	0	NA	0	0	0	2
Gomez_etal_2012	Adesmia_bijuga	Leguminosae	1	1	1	1	0	0	0	1
Tedesco_etal_2000	Adesmia_incana	Leguminosae	NA	NA	NA	NA	0	0	0	2
Arroyo_Uslar_1993	Adesmia_montana	Leguminosae	0.3921	0.183333	0.1667	0.0933333	0	0	0	1
Arroyo_Uslar_1993	Adesmia_mucronata	Leguminosae	0.4375	0.289231	0.4375	0.289231	1	0	0	1
Tedesco_etal_2000	Adesmia_muricata	Leguminosae	0.115942	NA	0.188406	NA	1	0	0	2
Tedesco_etal_2000	Adesmia_punctata	Leguminosae	0.365854	NA	0	NA	0	0	0	2
Tedesco_etal_2000	Adesmia_riograndensis	Leguminosae	1	NA	0.0130435	NA	1	0	0	1
Tedesco_etal_2000	Adesmia_tristis	Leguminosae	0.285714	NA	0	NA	0	0	0	1
Matallana_etal_2010	Aechmea_araneosa	Bromeliaceae	0.682278	NA	0.392785	NA	0	0	0	1
Matallana_etal_2010	Aechmea_comata	Bromeliaceae	0.998847	NA	1	NA	0	0	0	1
Scrok_Varassin_2011	Aechmea_distichantha	Bromeliaceae	0.9	NA	0.6	NA	0	0	0	3
Matallana_etal_2010	Aechmea_lamarchei	Bromeliaceae	0.792602	NA	0.0517857	NA	0	0	0	1
Ramirez_Seres_1994	Aechmea_lasseri	Bromeliaceae	0.453333	0.468986	0.271111	0.293495	0	0	0	1
Matallana_etal_2010	Aechmea_macrochlamys	Bromeliaceae	0.7	NA	0.533	NA	0	0	0	1
Matallana_etal_2010	Aechmea_mutica	Bromeliaceae	0.690554	NA	0.212704	NA	0	0	0	1
Matallana_etal_2010	Aechmea_nudicaulis	Bromeliaceae	0	NA	0.0609	NA	0	0	0	6
Wolowski_etal_2013	Aechmea_nudicaulis	Bromeliaceae	0.0246769	NA	0.0262716	NA	0	0	0	6
Matallana_etal_2010	Aechmea_pectinata	Bromeliaceae	0	NA	0	NA	0	0	0	1
Matallana_etal_2010	Aechmea_pineliana	Bromeliaceae	0.0857627	NA	0.0522034	NA	0	0	0	1
Matallana_etal_2010	Aechmea_vallerandii	Bromeliaceae	0	NA	0	NA	0	0	0	4
Wolowski_etal_2013	Aechmea_van-houtteana	Bromeliaceae	0.225374	NA	0.00479982	NA	0	0	0	1
Matallana_etal_2010	Aechmea_victoriana	Bromeliaceae	0.743287	NA	0	NA	0	0	0	1
Ge_Sun_1999	Aegiceras_corniculatum	Primulaceae	NA	NA	NA	NA	0	0	0	5
Singhal_etal_2011	Aegle_marmelos	Rutaceae	NA	NA	NA	NA	0	1	2	2
Ramirez_Brito_1990	Aeschynomene_pratensis_caribaea	Leguminosae	0.905322	1	0.305087	1	1	1	1	6
Neel_2002	Agalinis_acuta	Orobanchaceae	NA	NA	NA	NA	1	0	0	1
Mulvaney_etal_2004	Agalinis_auriculata	Orobanchaceae	0.975	0.926084	0.975	0.9655	1	0	0	4
Stewart_etal_1996	Agalinis_neoscotica	Orobanchaceae	NA	NA	NA	NA	1	0	0	1
Dieringer_1999	Agalinis_skinneriana	Orobanchaceae	0.974221	NA	0.896086	NA	1	0	0	5
Johnson_etal_2009b	Agapanthus_campanulatus	Amaryllidaceae	0.777778	0.715909	0.142222	0.0795455	0	0	0	1
Arizaga_etal_2000	Agave_macroacantha	Asparagaceae	0.0820513	NA	0.0682051	NA	0	0	0	1
Weston_etal_2012	Agelanthus_brunneus	Loranthaceae	0.888513	NA	0	NA	0	0	0	3
Weston_etal_2012	Agelanthus_djurensis	Loranthaceae	1	NA	0.047326	NA	0	0	0	1
Hao_etal_2011	Ageratina_adenophora	Compositae	NA	NA	NA	NA	0	1	57	1
Rambuda_Johnson_2004	Ageratina_adenophora	Compositae	NA	NA	NA	NA	0	1	57	1
Figueroa-Castro_Cano-Santana_2011	Ageratina_petiolaris	Compositae	NA	NA	NA	NA	0	0	0	1
Hao_etal_2011	Ageratum_conyzoides	Compositae	NA	NA	NA	NA	1	1	197	5
McMullen_1987	Ageratum_conyzoides	Compositae	NA	NA	NA	NA	1	1	197	5
Kawagoe_Suzuki_2005	Akebia_quinata	Lardizabalaceae	0	NA	NA	NA	0	1	27	2
Bawa_1974	Albizia_saman	Leguminosae	0	NA	NA	NA	0	1	59	3
Li_etal_2012	Alcea_rosea	Malvaceae	0.969689	0.972022	0.331496	0.284747	0	1	98	0
Ladley_etal_1997	Alepis_flavida	Loranthaceae	0.828473	NA	1	NA	0	0	0	1
Sigrist_Sazima_2004	Alicia_anisopetala	Malpighiaceae	0.212121	NA	0.515152	NA	0	0	0	3
Anderson_etal_1996	Alliaria_petiolata	Brassicaceae	1	0.791793	0.584658	0.476697	1	1	50	11
Botes_etal_2009	Aloe_africana	Xanthorrhoeaceae	0	NA	NA	NA	0	0	0	1
Symes_etal_2009	Aloe_greatheadii_davyana	Xanthorrhoeaceae	NA	NA	NA	NA	0	0	0	2
Botes_etal_2009	Aloe_hexapetala	Xanthorrhoeaceae	0	NA	NA	NA	0	0	0	1
Hargreaves_etal_2008	Aloe_inconspicua	Xanthorrhoeaceae	0.0555556	NA	0	NA	0	0	0	1
Botes_etal_2009	Aloe_lineata_muirii	Xanthorrhoeaceae	0	NA	NA	NA	0	0	0	1
Pailler_etal_2000	Aloe_macra	Xanthorrhoeaceae	0.5232	0.0957563	0.0416	0.00761697	0	0	0	1
Symes_etal_2009	Aloe_marlothii	Xanthorrhoeaceae	NA	NA	NA	NA	0	0	0	2
Pailler_etal_2002	Aloe_mayottensis	Xanthorrhoeaceae	0.562648	0.645864	0.591017	0.490566	0	0	0	1
Arena_etal_2013	Aloe_peglerae	Xanthorrhoeaceae	NA	NA	NA	NA	0	0	0	1
Botes_etal_2009	Aloe_pluridens	Xanthorrhoeaceae	0	NA	NA	NA	0	0	0	1
Wilson_etal_2009	Aloe_pruinosa	Xanthorrhoeaceae	0	0	NA	NA	0	0	0	1
Morales_Galetto_2003	Aloysia_gratissima	Verbenaceae	NA	NA	NA	NA	0	1	1	6
Li_etal_2002	Alpinia_kwangsiensis	Zingiberaceae	0.736132	NA	0.0600971	NA	0	0	0	1
Zhang_etal_2003	Alpinia_roxburghii	Zingiberaceae	0.99886	NA	NA	NA	0	0	0	4
Aizen_Basilio_1995	Alstroemeria_aurea	Alstroemeriaceae	0.726012	0.593794	0	0	0	1	8	1
Arroyo_Uslar_1993	Alstroemeria_ligtu_simsii	Alstroemeriaceae	0.419358	0.19703	0.265618	0.112871	0	0	0	2
Arroyo_Uslar_1993	Alstroemeria_pallida	Alstroemeriaceae	0.445293	0.413364	0.196138	0.148358	0	0	0	1
Gonzalez_Perez_2010	Alstroemeria_philippii	Alstroemeriaceae	NA	NA	NA	NA	0	0	0	1
Gonzalez_Perez_2010	Alstroemeria_werdermannii	Alstroemeriaceae	NA	NA	NA	NA	0	0	0	1
McMullen_1987	Alternanthera_echinocephala	Amaranthaceae	NA	NA	NA	NA	0	0	0	2
Schvinn_etal_2014	Amasonia_obovata	Lamiaceae	0.919099	0.944444	0.115574	NA	0	0	0	2
Morales_Galetto_2003	Amblyopetalum_coccineum	Apocynaceae	NA	NA	NA	NA	0	0	0	1
Friedman_Barrett_2008	Ambrosia_artemisiifolia	Compositae	NA	NA	NA	NA	1	1	93	11
Wanderley_etal_2014	Ameroglossum_pernambucense	Scrophulariaceae	0.983734	0.997004	0.575773	0.346543	0	0	0	2
Linares_Koptur_2010	Amorpha_herbacea_crenulata	Leguminosae	NA	NA	NA	NA	0	0	0	1
Morales_Galetto_2003	Amphilophium_cynanchoides	Bignoniaceae	0	NA	0	NA	0	0	0	2
Gibbs_Talavera_2001	Anagallis_monelli	Primulaceae	1	NA	NA	NA	0	1	1	3
Gonjito_etal_2010	Anathallis_liparanges	Orchidaceae	0	NA	0	NA	0	0	0	1
Gonjito_etal_2010	Anathallis_microphyta	Orchidaceae	0	NA	0	NA	0	0	0	2
Gonjito_etal_2010	Anathallis_rubens	Orchidaceae	0	NA	0	NA	0	0	0	1
Gonjito_etal_2010	Anathallis_sclerophylla	Orchidaceae	0.259091	NA	0	NA	0	0	0	6
Bawa_etal_1985	Anaxagorea_crassipetala	Annonaceae	0.731707	NA	NA	NA	0	0	0	3
Froborg_1996	Andromeda_polifolia	Ericaceae	0.542467	NA	0.800139	NA	0	0	0	7
McKone_etal_1998	Andropogon_gerardii	Poaceae	NA	NA	NA	NA	0	0	0	10
Douglas_Cruden_1994	Anemone_canadensis	Ranunculaceae	0.00740741	NA	0.0462963	NA	0	0	0	8
Murphy_Vasseur_1995	Anemone_hepatica_acuta	Ranunculaceae	NA	0.64085	NA	NA	0	0	0	8
Muller_etal_2000	Anemone_nemorosa	Ranunculaceae	NA	NA	NA	NA	0	1	7	6
Lindell_1998	Anemone_patens	Ranunculaceae	1	NA	0.620512	NA	0	1	1	15
Lindell_1998	Anemone_pulsatilla	Ranunculaceae	0.84725	NA	0.394	NA	0	0	0	5
Motten_1986	Anemonella_thalictroides	Ranunculaceae	NA	NA	NA	NA	0	1	1	4
Sampaio_etal_2013	Anemopaegma_acutifolium	Bignoniaceae	1	1	0.0983324	NA	0	0	0	2
Barrios_Koptur_2011	Angadenia_berteroi	Apocynaceae	0.101877	NA	0.0118728	NA	0	1	1	2
Machado_etal_2006	Angelonia_bisaccata	Plantaginaceae	0	NA	0	NA	0	0	0	1
Machado_etal_2006	Angelonia_cornigera	Plantaginaceae	0	NA	0	NA	0	0	0	1
Machado_etal_2006	Angelonia_hirta	Plantaginaceae	0	NA	0	NA	0	0	0	1
Machado_etal_2006	Angelonia_hookeriana	Plantaginaceae	0	NA	0	NA	0	0	0	1
Machado_etal_2006	Angelonia_pubescens	Plantaginaceae	1	NA	1	NA	0	0	0	1
Michenau_etal_2006	Angraecum_striatum	Orchidaceae	0.817238	NA	0	NA	0	0	0	1
Duan_etal_2007	Anisodus_tanguticus	Solanaceae	0.52381	0.284639	0.196905	0.0230732	0	0	0	2
Richardson_Anderson_1996	Annona_cherimola	Annonaceae	1	NA	NA	NA	0	1	34	1
Rosquist_2001	Anthericum_liliago	Asparagaceae	0.946296	NA	NA	NA	0	1	1	5
Rosquist_2001	Anthericum_ramosum	Asparagaceae	0.677873	NA	NA	NA	0	0	0	7
Navarro_1999	Anthyllis_vulneraria	Leguminosae	0.542667	NA	0	NA	0	1	22	13
Carrio_etal_2009	Antirrhinum_charidemi	Plantaginaceae	0.10723	NA	0.0751794	NA	0	0	0	1
Torres_etal_2002	Antirrhinum_microphyllum	Plantaginaceae	0.0296421	NA	NA	NA	0	0	0	1
Carrio_etal_2009	Antirrhinum_subbaeticum	Plantaginaceae	0.934918	NA	0.140676	NA	0	0	0	1
Carrio_etal_2009	Antirrhinum_valentinum	Plantaginaceae	0.154537	NA	0.148664	NA	0	0	0	1
Mateu-Andres_Segarra-Moragues_2004	Antirrhinum_valentinum	Plantaginaceae	0.305281	NA	0.366337	NA	0	0	0	1
Cursach_Rita_2012b	Apium_bermejoi	Apiaceae	NA	NA	NA	NA	0	0	0	1
Brunet_Sweet_2006	Aquilegia_caerulea	Ranunculaceae	NA	NA	NA	NA	0	0	0	3
Eckert_Schaefer_1998	Aquilegia_canadensis	Ranunculaceae	NA	NA	NA	NA	0	0	0	7
Routley_etal_1999	Aquilegia_canadensis	Ranunculaceae	NA	NA	NA	NA	0	0	0	7
Matallana_etal_2010	Araeococcus_parviflorus	Bromeliaceae	0	NA	0	NA	0	0	0	1
Barrett_Helenurm_1987	Aralia_nudicaulis	Araliaceae	NA	NA	0	NA	0	0	0	7
Tepedino_etal_2014	Arctomecon_humilis	Papaveraceae	0.592586	0.317544	0.083	0.0900433	0	0	0	1
Bawa_etal_1985	Ardisia_nigropunctata	Primulaceae	1	NA	NA	NA	0	0	0	2
Bawa_1974	Ardisia_revoluta	Primulaceae	0.445946	NA	NA	NA	0	0	0	2
Fishman_Wyatt_1999	Arenaria_uniflora	Caryophyllaceae	NA	0.912629	NA	0.103777	1	0	0	1
Nerd_etal_1998	Argania_spinosa	Sapotaceae	0.0788253	NA	0	NA	0	1	2	2
Schneider_Nichols_1984	Argemone_aurantiaca	Papaveraceae	NA	NA	NA	NA	1	0	0	1
Carr_etal_1986	Argyroxiphium_sandwicense_macrocephalum	Compositae	NA	NA	NA	NA	0	0	0	1
Martinez-Peralta_etal_2014	Ariocarpus_agavioides	Cactaceae	0.126606	NA	NA	NA	0	0	0	1
Martinez-Peralta_etal_2014	Ariocarpus_bravoanus	Cactaceae	0	NA	NA	NA	0	0	0	1
Martinez-Peralta_etal_2014	Ariocarpus_fissuratus	Cactaceae	0.0731707	NA	NA	NA	0	0	0	2
Martinez-Peralta_Mandujano_2011	Ariocarpus_fissuratus	Cactaceae	0.0994123	NA	0	NA	0	0	0	2
Martinez-Peralta_etal_2014	Ariocarpus_kotschoubeyanus	Cactaceae	0.410367	NA	NA	NA	0	0	0	1
Martinez-Peralta_etal_2014	Ariocarpus_retusus	Cactaceae	0.0899582	NA	NA	NA	0	0	0	1
Martinez-Peralta_etal_2014	Ariocarpus_retusus_trigonus	Cactaceae	0.0825243	NA	NA	NA	0	0	0	1
Martinez-Peralta_etal_2014	Ariocarpus_scaphirostris	Cactaceae	0.0277778	NA	NA	NA	0	0	0	1
Trujillo_Sersic_2006	Aristolochia_argentina	Aristolochiaceae	0.5	1	0	0	0	0	0	3
Zhang_etal_2014_c	Arnebia_szechenyi	Boraginaceae	0	0	0	NA	0	0	0	1
Luijten_etal_1996	Arnica_montana	Compositae	0.94406	0.139724	0.902105	0.0268075	0	0	0	5
Diaz_etal_2006	Arum_italicum	Araceae	0.970588	1	0	0	0	1	28	8
Diaz_etal_2006	Arum_italicum_neglectum	Araceae	1	1	0	0	0	1	28	8
Diaz_etal_2006	Arum_maculatum	Araceae	1	0.930156	0	0	0	1	4	6
Sugiura_2014	Arundina_graminifolia	Orchidaceae	1	NA	NA	NA	0	1	17	5
Ward_etal_2012	Asclepias_curassavica	Apocynaceae	1	1	0	0	0	1	164	7
Himes_Wyatt_2005	Asclepias_exaltata	Apocynaceae	0.143145	0.0458401	NA	NA	0	1	1	4
Lipow_Wyatt_1999	Asclepias_exaltata	Apocynaceae	0.198124	0.106354	NA	NA	0	1	1	4
Ivey_etal_1998	Asclepias_incarnata	Apocynaceae	0.0843698	0.0783573	NA	NA	0	0	0	8
Kephart_1981	Asclepias_incarnata	Apocynaceae	0.541813	NA	NA	NA	0	0	0	8
Lipow_Wyatt_2000	Asclepias_incarnata	Apocynaceae	NA	NA	NA	NA	0	0	0	8
Ivey_etal_1998	Asclepias_incarnata_pulchra	Apocynaceae	0.260539	0.255291	NA	NA	0	0	0	8
Wyatt_etal_1998	Asclepias_perennis	Apocynaceae	0	0	NA	NA	0	0	0	4
Wyatt_etal_1996	Asclepias_subulata	Apocynaceae	0.0664474	0.0380762	NA	NA	0	0	0	2
Kephart_1981	Asclepias_syriaca	Apocynaceae	0.0823529	NA	NA	NA	0	1	22	8
Wyatt_etal_1998	Asclepias_texana	Apocynaceae	0	0	NA	NA	0	0	0	2
Kephart_1981	Asclepias_verticillata	Apocynaceae	0	NA	NA	NA	0	0	0	8
Norman_etal_1992	Asimina_parviflora	Annonaceae	0.41356	0.525641	0.14375	0.333333	0	0	0	2
DiazLifante_1996	Asphodelus_aestivus	Xanthorrhoeaceae	0.848104	0.729368	0.0191421	0.0110985	0	0	0	1
Oliveira_etal_2004	Aspidosperma_macrocarpon	Apocynaceae	0	NA	NA	NA	0	0	0	4
Ramirez_Seres_1994	Asplundia_fendleri	Cyclanthaceae	1	0.56625	NA	NA	0	0	0	1
Ramirez_Seres_1994	Asplundia_moritziana	Cyclanthaceae	1	0.605935	NA	NA	0	0	0	3
Razanajatovo_vanKleunen_unpubl	Aster_amellus	Compositae	NA	NA	NA	NA	0	1	2	8
Hao_etal_2011	Aster_subulatus	Compositae	NA	NA	NA	NA	1	1	64	13
Bullock_1985	Astianthus_viminalis	Bignoniaceae	0.9375	NA	NA	NA	0	0	0	2
Kaye_1999	Astragalus_australis	Leguminosae	NA	NA	NA	NA	0	0	0	12
Becker_etal_2011	Astragalus_exscapus	Leguminosae	NA	0.694531	NA	NA	0	0	0	4
Watrous_Cane_2011	Astragalus_filipes	Leguminosae	0.916267	NA	0.451394	NA	0	0	0	4
Karron_1989	Astragalus_linifolius	Leguminosae	0.730557	NA	0.280733	NA	0	0	0	1
Karron_1989	Astragalus_lonchocarpus	Leguminosae	0.995334	NA	0.181055	NA	0	0	0	3
Karron_1989	Astragalus_osterhoutii	Leguminosae	NA	NA	NA	NA	0	0	0	1
Karron_1989	Astragalus_pectinatus	Leguminosae	0.188623	NA	0	NA	0	0	0	3
Tanner_etal_2013	Astragalus_phoenix	Leguminosae	NA	NA	NA	NA	0	0	0	1
Aizen_Feinsinger_1994	Atamisquea_emarginata	Capparaceae	0.0425532	NA	0	NA	0	0	0	3
Tadey_etal_2009	Atriplex_lampa	Amaranthaceae	NA	NA	NA	NA	0	1	2	1
McMullen_1987	Avicennia_germinans	Acanthaceae	NA	NA	NA	NA	0	0	0	11
Coupland_etal_2006	Avicennia_marina	Acanthaceae	NA	NA	0	NA	0	1	1	17
Bullock_1985	Ayenia_micrantha	Malvaceae	0.153846	NA	NA	NA	0	0	0	2
vanKleunen_etal_2008	Babiana_angustifolia	Iridaceae	NA	NA	NA	NA	0	1	5	1
vanKleunen_etal_2008	Babiana_odorata	Iridaceae	NA	NA	NA	NA	0	0	0	1
Jaimes_Ramirez_1997	Badiera_caracasana	Polygalaceae	0.467941	0.480769	0.416618	0.403846	0	0	0	2
Ndoye_etal_2004	Balanites_aegyptiaca	Zygophyllaceae	1	NA	1	NA	0	1	2	9
Gonzalez_Perez_2010	Balbisia_peduncularis	Vivianiaceae	NA	NA	NA	NA	0	0	0	2
Sigrist_Sazima_2004	Banisteriopsis_adenopoda	Malpighiaceae	1	NA	0.149701	NA	0	0	0	2
Sigrist_Sazima_2004	Banisteriopsis_muricata	Malpighiaceae	0.0447368	NA	0	NA	0	0	0	6
Zapata_Arroyo_1978	Banisteriopsis_muricata	Malpighiaceae	1	0.833333	0	0	0	0	0	6
Day_etal_1997	Banksia_brownii	Proteaceae	NA	NA	NA	NA	0	0	0	1
Carthew_etal_1996	Banksia_ericifolia	Proteaceae	0.272152	NA	NA	NA	0	1	1	1
Goldingay_Carthew_1998	Banksia_ericifolia	Proteaceae	NA	NA	NA	NA	0	1	1	1
Heliyanto_etal_2005	Banksia_ilicifolia	Proteaceae	0.26935	0.282799	0.0185759	0.0233236	0	0	0	1
Vaughton_2006	Banksia_marginata	Proteaceae	NA	NA	NA	NA	0	0	0	1
Goldingay_Carthew_1998	Banksia_menziesii	Proteaceae	NA	NA	NA	NA	0	0	0	1
Ramsey_Vaughton_1991	Banksia_menziesii	Proteaceae	0	NA	0	NA	0	0	0	1
Goldingay_Carthew_1998	Banksia_paludosa	Proteaceae	NA	NA	NA	NA	0	0	0	1
Carthew_etal_1996	Banksia_spinulosa	Proteaceae	0.409574	NA	NA	NA	0	0	0	1
Goldingay_Carthew_1998	Banksia_spinulosa	Proteaceae	NA	NA	NA	NA	0	0	0	1
McMullen_1987	Bastardia_viscosa	Malvaceae	NA	NA	NA	NA	0	1	1	4
Lau_etal_2009	Bauhinia_championii	Leguminosae	0.463235	NA	NA	NA	0	0	0	3
Leite_Machado_2010	Bauhinia_cheilantha	Leguminosae	0	NA	0	NA	0	0	0	5
Lau_etal_2009	Bauhinia_corymbosa	Leguminosae	0.0509174	NA	NA	NA	0	1	1	2
Lau_etal_2009	Bauhinia_glauca	Leguminosae	0	NA	NA	NA	0	0	0	4
Bawa_1974	Bauhinia_ungulata	Leguminosae	0.152553	0.0825	NA	NA	0	0	0	4
Arroyo_Squeo_1990	Benthamiella_nordenskjoldii	Solanaceae	0	0	0	0	0	0	0	1
Peter_etal_2004	Bergeranthus_multiceps	Aizoaceae	0	NA	0	NA	0	0	0	1
Stein_Hensen_2013	Besleria_melancholica	Gesneriaceae	0.226223	NA	0	NA	0	0	0	1
Huang_Kao_2014	Bidens_alba_radiata	Compositae	NA	NA	NA	NA	1	0	0	6
Razanajatovo_vanKleunen_2016	Bidens_connata	Compositae	NA	NA	NA	NA	1	1	10	24
Razanajatovo_vanKleunen_2016	Bidens_frondosa	Compositae	NA	NA	NA	NA	1	1	44	9
Hao_etal_2011	Bidens_pilosa	Compositae	NA	NA	NA	NA	1	1	280	8
Huang_Kao_2014	Bidens_pilosa	Compositae	NA	NA	NA	NA	1	1	280	8
Jaimes_Ramirez_1997	Bidens_pilosa	Compositae	1	1	1	1	1	1	280	8
McMullen_1987	Bidens_pilosa	Compositae	NA	NA	NA	NA	1	1	280	8
Razanajatovo_vanKleunen_2016	Bidens_tripartita	Compositae	NA	NA	NA	NA	1	1	21	24
Matallana_etal_2010	Billbergia_amoena	Bromeliaceae	0.203768	NA	0	NA	0	0	0	1
Matallana_etal_2010	Billbergia_bradeana	Bromeliaceae	1	NA	0	NA	0	0	0	1
Wolowski_etal_2013	Billbergia_distachia_distachia	Bromeliaceae	0.242186	NA	0	NA	0	0	0	1
Matallana_etal_2010	Billbergia_euphemiae	Bromeliaceae	0	NA	0	NA	0	0	0	1
Matallana_etal_2010	Billbergia_horrida	Bromeliaceae	0	NA	0	NA	0	0	0	1
Matallana_etal_2010	Billbergia_vittata	Bromeliaceae	0	NA	0	NA	0	0	0	1
Lombello_Pinto-Maglio_2014	Bixa_orellana	Bixaceae	NA	NA	NA	NA	0	1	56	6
Ramsey_1995	Blandfordia_grandiflora	Blandfordiaceae	NA	NA	NA	NA	0	0	0	1
Ramsey_etal_1993	Blandfordia_grandiflora	Blandfordiaceae	NA	NA	NA	NA	0	0	0	1
Ramsey_Vaughton_1996	Blandfordia_grandiflora	Blandfordiaceae	NA	NA	NA	NA	0	0	0	1
Proenca_Gibbs_1994	Blepharocalyx_salicifolius	Myrtaceae	0	NA	0	NA	0	0	0	3
Chung_Chung_2005	Bletilla_striata	Orchidaceae	0.992291	NA	0	NA	0	1	2	3
Roy_1995	Boechera_gunnisoniana	Brassicaceae	NA	NA	NA	NA	0	0	0	1
Roy_1995	Boechera_holboellii	Brassicaceae	NA	1	NA	1	0	0	0	8
Roy_1995	Boechera_lignifera	Brassicaceae	NA	NA	NA	NA	0	0	0	4
McMullen_1987	Boerhavia_tuberosa	Nyctaginaceae	1	1	1	1	1	0	0	1
Charpentier_etal_2000	Bolboschoenus_maritimus	Cyperaceae	NA	NA	NA	NA	0	1	4	33
Shapcott_etal_2010	Boronia_falcifolia	Rutaceae	0.990991	0.731092	0.626126	0.579832	0	0	0	1
Sunnichan_etal_2005	Boswellia_serrata	Burseraceae	NA	NA	0	NA	0	0	0	1
Bawa_1974	Bourreria_quirosii	Boraginaceae	0.121946	0.168421	NA	NA	0	0	0	3
Celebrezze_Paton_2004	Brachyloma_ericoides	Ericaceae	0	NA	0.243902	NA	0	0	0	1
Horisaki_Niikura_2007	Brassica_rapa	Brassicaceae	NA	NA	NA	NA	1	1	262	0
Horisaki_Niikura_2007	Brassica_rapa_rapifera	Brassicaceae	NA	NA	NA	NA	1	1	262	0
Parsons_Hermanutz_2006	Braya_fernaldii	Brassicaceae	1	NA	NA	NA	0	0	0	1
Parsons_Hermanutz_2006	Braya_longii	Brassicaceae	1	NA	NA	NA	0	0	0	1
Zapata_Arroyo_1978	Bredemeyera_floribunda	Polygalaceae	0	0	NA	NA	0	0	0	3
Qiao_etal_2012	Bretschneidera_sinensis	Akaniaceae	0.357386	NA	0	NA	0	0	0	3
Canela_Sazima_2005	Bromelia_antiacantha	Bromeliaceae	0.152174	NA	0	NA	0	0	0	2
Gutierez_etal_2006	Bromus_auleticus	Poaceae	NA	NA	1	NA	0	0	0	2
Vale_etal_2013	Broughtonia_cubensis	Orchidaceae	NA	0.568966	NA	0	0	0	0	1
Vale_etal_2011	Broughtonia_lindenii	Orchidaceae	1	NA	0	NA	0	0	0	1
Wee_etal_2014	Bruguiera_gymnorhiza	Rhizophoraceae	NA	NA	NA	NA	0	1	1	10
Jaimes_Ramirez_1997	Bryophyllum_pinnatum	Crassulaceae	1	0.800024	1	0.634214	1	1	143	1
Chen_etal_2011	Buddleja_davidii	Scrophulariaceae	NA	NA	NA	NA	0	1	73	1
Ebeling_etal_2012	Buddleja_davidii	Scrophulariaceae	NA	NA	NA	NA	0	1	73	1
Morales_Galetto_2003	Buddleja_mendozensis	Scrophulariaceae	NA	NA	NA	NA	0	0	0	1
Chen_etal_2011	Buddleja_yunnanensis	Scrophulariaceae	NA	NA	NA	NA	0	0	0	1
Vaughton_Ramsey_2010	Bulbine_bulbosa	Xanthorrhoeaceae	NA	NA	NA	NA	0	0	0	1
Borba_etal_1999	Bulbophyllum_involutum	Orchidaceae	1	1	NA	NA	0	0	0	1
Borba_etal_1999	Bulbophyllum_ipanemense	Orchidaceae	0.886	0.759459	NA	NA	0	0	0	1
Borba_etal_1999	Bulbophyllum_weddellii	Orchidaceae	0.631068	1	NA	NA	0	0	0	1
Debandi_etal_2002	Bulnesia_retamo	Zygophyllaceae	0.373562	0.110749	0.0854936	0.00576297	0	0	0	1
Ramsey_Vaughton_2000	Burchardia_umbellata	Colchicaceae	NA	0.0600273	NA	NA	0	0	0	1
Bush_Beach_1995	Burmeistera_tenuifolia	Campanulaceae	NA	NA	NA	NA	0	0	0	1
Tandon_etal_2003	Butea_monosperma	Leguminosae	0.23323	NA	0	NA	0	1	1	3
Lazaro_Traveset_2005	Buxus_balearica	Buxaceae	NA	NA	NA	NA	0	0	0	4
Bawa_1974	Byrsonima_crassifolia	Malpighiaceae	0.444444	NA	NA	NA	0	0	0	6
Machado_etal_2006	Byrsonima_gardneriana	Malpighiaceae	0	NA	0	NA	0	0	0	1
Downing_Liu_2013	Byrsonima_lucida	Malpighiaceae	0.0590645	NA	0	NA	0	0	0	3
Ramirez_Brito_1990	Byttneria_scabra	Malvaceae	NA	NA	NA	NA	0	0	0	4
Bullock_1985	Caesalpinia_caladenia	Leguminosae	0.62069	NA	NA	NA	0	0	0	1
Machado_etal_2006	Caesalpinia_calycina	Leguminosae	0	NA	0	NA	0	0	0	1
Bullock_1985	Caesalpinia_coriaria	Leguminosae	0.0166667	NA	NA	NA	0	1	4	5
Rambuda_Johnson_2004	Caesalpinia_decapetala	Leguminosae	0.860465	0.987069	0.813953	0.840517	0	1	44	5
Borges_etal_2009	Caesalpinia_echinata	Leguminosae	0	NA	0	NA	0	1	1	1
Bawa_1974	Caesalpinia_eriostachys	Leguminosae	0	NA	NA	NA	0	0	0	3
Bullock_1985	Caesalpinia_eriostachys	Leguminosae	0	NA	NA	NA	0	0	0	3
Aizen_Feinsinger_1994	Caesalpinia_gilliesii	Leguminosae	0.657143	NA	0.0857143	NA	0	1	45	2
Morales_Galetto_2003	Caesalpinia_gilliesii	Leguminosae	0	NA	0.0526316	NA	0	1	45	2
Bullock_1985	Caesalpinia_pulcherrima	Leguminosae	1	NA	NA	NA	0	1	107	0
Leite_Machado_2010	Caesalpinia_pyramidalis	Leguminosae	0	NA	0	NA	0	0	0	1
Bullock_1985	Caesalpinia_sclerocarpa	Leguminosae	0	NA	NA	NA	0	0	0	1
Thrall_etal_2000	Cakile_maritima	Brassicaceae	0.193215	NA	0.0492926	NA	1	1	57	8
Havens_Holland_1998	Calamagrostis_insperata	Poaceae	NA	NA	0.403538	NA	0	0	0	3
Arroyo_Uslar_1993	Calandrinia_compressa	Portulacaceae	NA	NA	NA	NA	1	1	2	2
Arroyo_Uslar_1993	Calandrinia_prostrata	Portulacaceae	1	0.991765	0.9778	0.990588	1	0	0	1
Arroyo_Uslar_1993	Calceolaria_purpurea	Calceolariaceae	0.244469	0.0486277	0	NA	0	0	0	1
Arroyo_Uslar_1993	Calceolaria_thyrsiflora	Calceolariaceae	NA	NA	NA	NA	0	0	0	1
Gituru_etal_2002	Caldesia_grandis	Alismataceae	NA	NA	NA	NA	0	0	0	3
Gituru_etal_2002	Caldesia_parnassifolia	Alismataceae	NA	NA	NA	NA	0	1	1	21
Zapata_Arroyo_1978	Calliandra_laxa	Leguminosae	0	0	NA	NA	0	0	0	4
Mahy_Jacquemart_1998	Calluna_vulgaris	Ericaceae	0.478528	0.0645161	0.111452	0.00205902	0	1	26	8
Mahy_Jacquemart_1999	Calluna_vulgaris	Ericaceae	0.925532	NA	NA	NA	0	1	26	8
Firmage_Cole_1988	Calopogon_tuberosus	Orchidaceae	0.891566	NA	0	NA	0	0	0	7
Arroyo_Uslar_1993	Calycera_sessiliflora	Calyceraceae	NA	NA	NA	NA	1	0	0	1
Santos_etal_2012	Cambessedesia_espora	Melastomataceae	0.878788	NA	0	NA	0	0	0	1
Santos_etal_2012	Cambessedesia_regnelliana	Melastomataceae	0.515571	NA	0	NA	0	0	0	1
Groeneveld_Klein_2014	Camelina_sativa	Brassicaceae	0.981532	1	0.884847	0.98406	1	1	74	10
Ozaki_etal_2003	Camellia_japonica	Theaceae	0.261168	0.0260187	NA	NA	0	1	9	1
Aegisdottir_2007	Campanula_thyrsoides	Campanulaceae	NA	NA	NA	NA	0	0	0	3
Aegisdottir_Thorhallsdottir_2006	Campanula_uniflora	Campanulaceae	NA	NA	NA	NA	0	0	0	10
Proenca_Gibbs_1994	Campomanesia_pubescens	Myrtaceae	0.0893333	NA	0.0706667	NA	0	0	0	2
Proenca_Gibbs_1994	Campomanesia_velutina	Myrtaceae	0	NA	0	NA	0	0	0	1
Rodriguez-Rodriguez_Valido_2011	Canarina_canariensis	Campanulaceae	0.46675	0.295422	0.0218204	NA	0	0	0	1
Matallana_etal_2010	Canistrum_aurantiacum	Bromeliaceae	NA	NA	NA	NA	0	0	0	1
Matallana_etal_2010	Canistrum_fragrans	Bromeliaceae	1	NA	0.847458	NA	0	0	0	1
Rambuda_Johnson_2004	Canna_indica	Cannaceae	0.802632	0.744275	1	1	0	1	147	9
Nayak_Davidar_2010a	Canthium_coromandelicum	Rubiaceae	NA	NA	NA	NA	0	0	0	1
Ramirez_Brito_1990	Caperonia_palustris	Euphorbiaceae	1	0.835897	0.155092	1	1	1	5	9
Nayak_Davidar_2010a	Capparis_brevispina	Capparaceae	0.494325	NA	0.242119	NA	0	0	0	1
Nayak_Davidar_2010b	Capparis_brevispina	Capparaceae	NA	NA	NA	NA	0	0	0	1
Machado_etal_2006	Capparis_jacobinae	Capparaceae	0.0523256	NA	0	NA	0	0	0	1
Bawa_etal_1985	Capparis_pittieri	Capparaceae	0	NA	NA	NA	0	0	0	2
Nayak_Davidar_2010a	Capparis_zeylanica	Capparaceae	0.0650636	NA	0.0565771	NA	0	0	0	4
Nayak_Davidar_2010b	Capparis_zeylanica	Capparaceae	NA	NA	NA	NA	0	0	0	4
McMullen_1987	Capsicum_annuum	Solanaceae	1	1	0.633053	0.638484	0	1	172	9
Motten_1986	Cardamine_angustata	Brassicaceae	0.266667	NA	0.1	NA	0	0	0	2
Stenstrom_1999	Carex_bigelowii	Cyperaceae	NA	NA	0.750087	NA	0	0	0	15
Bartomeus_Vila_2009	Carpobrotus_acinaciformis	Aizoaceae	NA	NA	NA	NA	0	1	14	1
Suehs_etal_2005	Carpobrotus_acinaciformis	Aizoaceae	NA	NA	NA	NA	0	1	14	1
Vila_etal_1998	Carpobrotus_chilensis	Aizoaceae	NA	NA	NA	NA	0	1	7	1
Suehs_etal_2005	Carpobrotus_edulis	Aizoaceae	NA	NA	NA	NA	0	1	48	1
Vila_etal_1998	Carpobrotus_edulis	Aizoaceae	NA	NA	NA	NA	0	1	48	1
Berry_Calvo_1989	Carramboa_badilloi	Compositae	NA	NA	NA	NA	0	0	0	1
Shao_etal_2012	Carthamus_tinctorius	Compositae	NA	NA	NA	NA	1	1	81	0
Bawa_etal_1985	Casearia_arborea	Salicaceae	0.0833333	NA	NA	NA	0	0	0	6
Bawa_etal_1985	Casearia_corymbosa	Salicaceae	0.0384615	NA	NA	NA	0	1	1	4
Bullock_1985	Casearia_corymbosa	Salicaceae	0.0217391	NA	NA	NA	0	1	1	4
Bullock_1985	Casearia_tremula	Salicaceae	0	NA	NA	NA	0	0	0	5
Miyajima_2004	Catharanthus_roseus	Apocynaceae	NA	NA	NA	NA	0	1	210	1
Smidt_etal_2006	Cattleya_elongata	Orchidaceae	0.872093	NA	0	NA	0	0	0	1
Smidt_etal_2006	Cattleya_tenuis	Orchidaceae	1	NA	0	NA	0	0	0	1
Wang_etal_2005a	Caulokaempferia_coenobialis	Zingiberaceae	0.979175	NA	0.775112	NA	0	0	0	1
Hannan_Prucher_1996	Caulophyllum_giganteum	Berberidaceae	0.117	0.0933333	NA	0.0133333	0	0	0	3
Hannan_Prucher_1996	Caulophyllum_thalictroides	Berberidaceae	NA	NA	NA	NA	0	0	0	5
Gribel_etal_1999	Ceiba_pentandra	Malvaceae	0	0	NA	NA	0	1	52	11
Maddox_etal_1996	Centaurea_solstitialis	Compositae	NA	NA	NA	NA	1	1	96	7
Petanidou_etal_2012	Centaurea_solstitialis	Compositae	NA	0.480223	NA	0.319598	1	1	96	7
Sun_Ritland_1998	Centaurea_solstitialis	Compositae	NA	NA	NA	NA	1	1	96	7
Cardel_Koptur_2010	Centrosema_virginianum	Leguminosae	1	0.473373	0.0002	NA	0	1	3	10
Imbert_Richards_1993	Cephalanthus_occidentalis	Rubiaceae	0.130435	NA	NA	NA	0	0	0	9
Grundt_etal_1999	Cerastium_alpinum	Caryophyllaceae	NA	NA	NA	NA	0	0	0	7
Totland_Schulte-Herbr?ggen_2003	Cerastium_alpinum	Caryophyllaceae	NA	NA	NA	NA	0	0	0	7
Totland_Schulte-Herbr?ggen_2003	Cerastium_cerastoides	Caryophyllaceae	NA	NA	NA	NA	0	0	0	10
Razanajatovo_vanKleunen_unpubl	Cerastium_tomentosum	Caryophyllaceae	NA	NA	NA	NA	0	1	55	1
Aizen_Feinsinger_1994	Cercidium_praecox_glaucum	Leguminosae	0.03125	NA	0	NA	0	0	0	4
Russell_etal_1998	Cercocarpus_ledifolius	Rosaceae	0.759036	NA	NA	NA	0	0	0	2
Nassar_etal_1997	Cereus_horrispinus	Cactaceae	0	NA	0	NA	0	0	0	1
Rojas-Sandoval_Melendez-Ackerman_2009	Cereus_portoricensis	Cactaceae	0.723077	0.718157	0	0	0	0	0	1
Nassar_etal_1997	Cereus_repandus	Cactaceae	0	NA	0	NA	0	1	7	2
Coupland_etal_2006	Ceriops_australis	Rhizophoraceae	NA	NA	0.424686	NA	0	0	0	2
Rambuda_Johnson_2004	Cestrum_aurantiacum	Solanaceae	NA	NA	NA	NA	0	1	14	2
Morales_Galetto_2003	Cestrum_parqui	Solanaceae	0.14	NA	0.26	NA	0	1	45	3
Arroyo_Uslar_1993	Chaetanthera_moenchioides	Compositae	NA	NA	NA	NA	1	0	0	1
Costa_etal_2013	Chamaecrista_blanchetii	Leguminosae	0.744361	0.483568	0	0	0	0	0	1
Costa_etal_2013	Chamaecrista_chapadae	Leguminosae	1	1	0	0	0	0	0	1
Costa_etal_2013	Chamaecrista_confertiformis	Leguminosae	0.856	0.920635	0	0	0	0	0	1
Machado_etal_2006	Chamaecrista_cytisoides	Leguminosae	0.665	NA	0	NA	0	0	0	1
Costa_etal_2013	Chamaecrista_desvauxii_graminea	Leguminosae	0.971014	0.339623	0	0	0	0	0	6
Costa_etal_2013	Chamaecrista_desvauxii_latistipula	Leguminosae	0.842857	0.665414	0	0	0	0	0	6
Costa_etal_2013	Chamaecrista_glaucofilix	Leguminosae	1	0.732456	0	0	0	0	0	1
Liu_Koptur_2003	Chamaecrista_lineata_keyensis	Leguminosae	0.898895	NA	0	NA	0	0	0	4
Jaimes_Ramirez_1997	Chamaecrista_nictitans_pilosa	Leguminosae	0.148512	1	0.0267574	0.0359897	0	1	9	12
Machado_etal_2006	Chamaecrista_ramosa_curvifolia	Leguminosae	0.833333	NA	0	NA	0	0	0	5
Costa_etal_2013	Chamaecrista_rotundifolia_grandiflora	Leguminosae	1	0.272727	0	0	0	1	23	6
vanKleunen_etal_2008	Chasmanthe_aethiopica	Iridaceae	NA	NA	NA	NA	0	1	6	1
vanKleunen_etal_2008	Chasmanthe_floribunda	Iridaceae	NA	NA	NA	NA	0	1	19	1
Pailler_etal_1998	Chassalia_corallioides	Rubiaceae	NA	NA	NA	NA	0	0	0	1
Razanajatovo_vanKleunen_2016	Chelidonium_majus	Papaveraceae	NA	NA	NA	NA	0	1	51	11
Barrett_Helenurm_1987	Chimaphila_umbellata	Ericaceae	1	NA	0.144	NA	0	1	1	18
Johnson_etal_2009b	Chironia_krebsii	Gentianaceae	NA	NA	0.955	NA	1	0	0	1
Lehnebach_Riveros_2003	Chloraea_lamellata	Orchidaceae	0.684211	0.93867	0	0	0	0	0	1
Sanguinetti_2012	Chloraea_membranacea	Orchidaceae	0.98215	NA	NA	NA	0	0	0	2
Rambuda_Johnson_2004	Chromolaena_odorata	Compositae	NA	NA	NA	NA	0	1	76	9
Rego_etal_2012	Cipocereus_laniflorus	Cactaceae	0	NA	0	NA	0	0	0	1
Pansarin_etal_2006	Cirrhaea_dependens	Orchidaceae	0.971429	NA	0	NA	0	0	0	1
Arroyo_Uslar_1993	Cistanthe_grandiflora	Portulacaceae	0.7647	0.697597	0.7857	0.600989	1	0	0	1
Gonzalez_Perez_2010	Cistanthe_grandiflora	Portulacaceae	NA	NA	NA	NA	1	0	0	1
Gonzalez_Perez_2010	Cistanthe_longiscapa	Portulacaceae	NA	NA	NA	NA	1	0	0	1
Blasco_Mateu_1995	Cistus_albidus	Cistaceae	0.366321	0.374961	0	0	0	0	0	3
Boscaiu_Guemes_2001	Cistus_heterophyllus_carthaginensis	Cistaceae	0	0	0	0	NA	0	0	1
Talavera_etal_1993	Cistus_ladanifer	Cistaceae	0	NA	NA	NA	0	1	6	2
Chacoff_Aizen_2007	Citrus_paradisi	Rutaceae	0.802532	0.727273	0.387342	0	0	1	12	0
Snyder_Richards_2005	Cladium_mariscus_jamaicense	Cyperaceae	0.983871	0.983871	0.173498	0.173498	0	1	1	24
Motten_1986	Claytonia_virginica	Montiaceae	NA	NA	NA	NA	0	0	0	5
Jiang_etal_2010	Clematis_akebioides	Ranunculaceae	1	0.90421	0.972973	0.741654	0	0	0	1
Jiang_etal_2010	Clematis_chrysocoma	Ranunculaceae	0.871795	0.303413	0.25641	0.0589452	0	0	0	1
Jiang_etal_2010	Clematis_rehderiana	Ranunculaceae	0.948718	0.754754	0.794872	0.666557	0	0	0	2
Cane_2008	Cleome_lutea	Cleomaceae	1	1	0.884615	0.758242	1	0	0	5
Cane_2008	Cleome_serrulata	Cleomaceae	0.888889	0.767677	0.539683	0.196248	1	1	11	7
McMullen_1987	Clerodendrum_villosum	Lamiaceae	0.3	0.375	0.65	0.625	0	0	0	4
McMullen_2011	Clerodendrum_villosum	Lamiaceae	0.742041	NA	0.48762	NA	0	0	0	4
Rathcke_1998	Clethra_alnifolia	Clethraceae	NA	NA	NA	NA	0	1	1	4
Reed_2006	Clethra_alnifolia	Clethraceae	0.965	0.221604	NA	NA	0	1	1	4
Ramirez_Brito_1990	Clidemia_capitellata	Melastomataceae	1	0.916371	NA	NA	0	0	0	7
Barrett_Helenurm_1987	Clintonia_borealis	Liliaceae	0.831409	0.357047	0.32679	0.174497	0	0	0	5
Dorken_Husband_1999	Clintonia_borealis	Liliaceae	0.37963	0.136996	0.037037	0.000479846	0	0	0	5
Traveset_1995	Cneorum_tricoccon	Rutaceae	0.724601	NA	0.11727	NA	0	0	0	2
Leite_Machado_2010	Cochlospermum_regium	Bixaceae	0.697674	NA	0	NA	0	0	0	3
Bawa_1974	Cochlospermum_vitifolium	Bixaceae	0	NA	NA	NA	0	1	7	5
Bullock_1985	Cochlospermum_vitifolium	Bixaceae	0	NA	NA	NA	0	1	7	5
Ren_etal_2014	Codonopsis_subglobosa	Campanulaceae	0.945026	0.539025	0.50405	0.101412	0	0	0	1
Liu_etal_2013	Coelogyne_fimbriata	Orchidaceae	0	NA	NA	NA	0	0	0	4
Liu_etal_2013	Coelogyne_rigida	Orchidaceae	0	NA	0	NA	0	0	0	3
Berry_Calvo_1989	Coespeletia_moritziana	Compositae	NA	NA	NA	NA	0	0	0	1
Berry_Calvo_1989	Coespeletia_spicata	Compositae	NA	NA	NA	NA	0	0	0	1
Berry_Calvo_1989	Coespeletia_timotensis	Compositae	NA	NA	NA	NA	0	0	0	1
Klein_etal_2003	Coffea_arabica	Rubiaceae	0.798483	NA	0.747562	NA	0	1	69	2
Klein_etal_2003	Coffea_canephora	Rubiaceae	0.116166	NA	0.421177	NA	0	1	11	5
Medan_Basilio_2001	Colletia_spinosissima	Rhamnaceae	0.409091	NA	0.476326	NA	0	0	0	2
Kalisz_etal_1999	Collinsia_verna	Plantaginaceae	NA	NA	NA	NA	1	0	0	4
Bush_Beach_1995	Columnea_magnifica	Gesneriaceae	1	NA	NA	NA	0	0	0	1
Bush_Beach_1995	Columnea_microcalyx	Gesneriaceae	0.671642	NA	NA	NA	0	1	3	1
Ramos_etal_2005	Comanthera_mucugensis	Eriocaulaceae	0.967059	NA	0.0752941	NA	0	0	0	1
Somme_etal_2014	Comarum_palustre	Rosaceae	0.932156	NA	0.264851	NA	0	0	0	16
Machado_etal_2006	Combretum_leprosum	Combretaceae	0	NA	0	NA	0	0	0	3
Machado_etal_2006	Combretum_pisonioides	Combretaceae	0	NA	0	NA	0	0	0	1
Jaimes_Ramirez_1997	Commelina_diffusa	Commelinaceae	0.705784	0.639175	0.674946	0.515464	1	1	62	24
Oziegbe_etal_2013	Commelina_diffusa	Commelinaceae	NA	NA	NA	NA	1	1	62	24
Oziegbe_etal_2013	Commelina_erecta	Commelinaceae	NA	NA	NA	NA	0	1	2	21
Oziegbe_etal_2013	Commelina_lagosensis	Commelinaceae	NA	NA	NA	NA	0	0	0	3
Leite_Machado_2010	Commiphora_leptophloeos	Burseraceae	NA	NA	NA	NA	0	0	0	3
Morales_Galetto_2003	Condalia_montana	Rhamnaceae	0.615385	NA	0.307692	NA	0	0	0	1
Stone_etal_2006	Conospermum_eatoniae	Proteaceae	NA	NA	NA	NA	0	0	0	1
Goldingay_Carthew_1998	Conospermum_ellipticum	Proteaceae	0	NA	0	NA	0	0	0	1
Goldingay_Carthew_1998	Conospermum_ericifolium	Proteaceae	0	NA	0	NA	0	0	0	1
Goldingay_Carthew_1998	Conospermum_longifolium	Proteaceae	0	NA	0	NA	0	0	0	1
Goldingay_Carthew_1998	Conospermum_taxifolium	Proteaceae	0	NA	0	NA	0	0	0	1
Araki_etal_2005	Convallaria_keiskei	Asparagaceae	0.0347756	NA	0	NA	0	0	0	6
Abid_Sarwar_2012	Convolvulus_glomeratus	Convolvulaceae	1	NA	1	NA	1	0	0	5
Berjano_etal_2013	Convolvulus_lineatus	Convolvulaceae	0	NA	0	NA	0	0	0	10
Jaimes_Ramirez_1997	Convolvulus_nodiflorus	Convolvulaceae	0	0	0	0	1	0	0	6
Hao_etal_2011	Conyza_sumatrensis	Compositae	NA	NA	NA	NA	1	1	86	3
Opler_etal_1975	Cordia_alba	Boraginaceae	0	NA	0.00495238	NA	0	1	2	4
Opler_etal_1975	Cordia_alliodora	Boraginaceae	0.391782	NA	0.0656829	NA	0	1	6	6
Machado_etal_2006	Cordia_bullata_globosa	Boraginaceae	0	NA	0	NA	0	0	0	4
Bullock_1985	Cordia_elaeagnoides	Boraginaceae	0.431034	NA	NA	NA	0	0	0	1
Machado_etal_2006	Cordia_leucocephala	Boraginaceae	0	NA	0	NA	0	0	0	1
McMullen_1987	Cordia_leucophlyctis	Boraginaceae	NA	NA	NA	NA	0	0	0	1
McMullen_1987	Cordia_lutea	Boraginaceae	0.290323	NA	0	NA	0	1	1	1
McMullen_2012	Cordia_lutea	Boraginaceae	0.336949	0.121212	0.0543729	0.020202	0	1	1	1
Machado_etal_2006	Cordia_oncocalyx	Boraginaceae	0	NA	0	NA	0	0	0	2
Beever_Parkes_1996	Cordyline_australis	Asparagaceae	0.0660822	0.00272832	NA	NA	0	1	11	1
Hao_etal_2011	Coreopsis_lanceolata	Compositae	NA	NA	NA	NA	0	1	93	5
Barrett_Helenurm_1987	Cornus_canadensis	Cornaceae	0	0	0.0697674	0.0909091	0	0	0	12
Wheelwright_etal_2006	Cornus_canadensis	Cornaceae	NA	NA	NA	NA	0	0	0	12
Darwin_1868	Corydalis_cava	Papaveraceae	0.101836	0.0458937	0	0	0	1	4	7
Mehlenbacher_Smith_1991	Corylus_avellana	Betulaceae	0.180513	NA	NA	NA	0	1	6	7
Legras_etal_2003	Corymborkis_corymbis	Orchidaceae	0.555	NA	0	NA	0	0	0	7
Ramirez_Seres_1994	Costus_spiralis	Costaceae	1	0.576389	NA	NA	0	0	0	2
Bullock_1985	Couepia_polyandra	Chrysobalanaceae	0	NA	NA	NA	0	0	0	2
Dickinson_Phipps_1986	Crataegus_crus-galli	Rosaceae	0.876083	NA	0.260832	NA	0	1	6	5
Guitian_Fuentes_1992	Crataegus_monogyna	Rosaceae	0.5	NA	0.44275	NA	0	1	52	8
Cheptou_Avendano_2006	Crepis_sancta	Compositae	NA	NA	NA	NA	1	1	8	8
Andersson_1989	Crepis_tectorum	Compositae	0.701454	NA	0.629472	NA	1	1	51	10
Manasse_Pinney_1991	Crinum_erubescens	Amaryllidaceae	0.522059	0.183036	NA	NA	0	1	2	6
Arroyo_Uslar_1993	Cristaria_dissecta	Malvaceae	0.8857	0.832317	0.8393	0.727134	1	0	0	1
Chichiricco_1996	Crocus_boryi	Iridaceae	NA	NA	NA	NA	0	0	0	1
Chichiricco_1996	Crocus_cancellatus	Iridaceae	NA	NA	NA	NA	0	0	0	2
Chichiricco_1996	Crocus_hadriaticus	Iridaceae	NA	NA	NA	NA	0	0	0	1
Chichiricco_1996	Crocus_oreocreticus	Iridaceae	NA	NA	NA	NA	0	0	0	1
Chichiricco_1996	Crocus_reticulatus	Iridaceae	NA	NA	NA	NA	0	0	0	5
Chichiricco_1993	Crocus_thomasii	Iridaceae	NA	NA	NA	NA	0	0	0	1
Chichiricco_1993	Crocus_vernus	Iridaceae	NA	NA	NA	NA	0	1	21	3
Etcheverry_etal_2003	Crotalaria_micans	Leguminosae	1	1	0.806452	0.860318	0	1	29	7
Jacobi_2005	Crotalaria_retusa	Leguminosae	NA	NA	1	1	1	1	109	13
Ramirez_Brito_1990	Croton_hirtus	Euphorbiaceae	0.423192	1	0.258612	1	0	1	14	7
Freitas_etal_2001	Croton_sarcopetalus	Euphorbiaceae	0.80597	NA	NA	NA	0	0	0	2
McMullen_1987	Croton_scouleri_scouleri	Euphorbiaceae	NA	NA	0	0	0	0	0	1
Leite_Machado_2010	Croton_sonderianus	Euphorbiaceae	0.930233	NA	NA	NA	0	0	0	1
Kouonon_etal_2009	Cucumis_melo	Cucurbitaceae	0.843112	0.752842	0	0	1	1	93	16
Ashworth_Galetto_2001	Cucurbita_maxima_andreana	Cucurbitaceae	0.722798	0.760993	NA	NA	1	1	51	1
Wang_etal_2010	Cullen_australasicum	Leguminosae	NA	NA	NA	NA	0	0	0	1
Ramirez_Brito_1990	Cuphea_o'donnellii	Lythraceae	0.553863	0.510823	0.446691	0.4329	0	0	0	1
McMullen_1987	Cuphea_racemosa	Lythraceae	NA	NA	NA	NA	1	1	1	6
Bawa_1974	Curatella_americana	Dilleniaceae	1	NA	NA	NA	0	0	0	7
Olsavska_Loser_2013	Cyanus_adscendens	Compositae	NA	NA	NA	NA	0	0	0	1
Olsavska_Loser_2013	Cyanus_dominii	Compositae	NA	NA	0	NA	0	0	0	1
Olsavska_Loser_2013	Cyanus_mollis	Compositae	NA	NA	NA	NA	0	0	0	1
Olsavska_Loser_2013	Cyanus_montanus	Compositae	NA	NA	0.05	NA	0	0	0	5
Olsavska_Loser_2013	Cyanus_pinnatifidus	Compositae	NA	NA	NA	NA	0	0	0	1
Bellanger_etal_2014	Cyanus_segetum	Compositae	NA	0.0740741	NA	0	1	1	109	7
Olsavska_Loser_2013	Cyanus_triumfettii	Compositae	NA	NA	0	NA	0	0	0	7
Olsavska_Loser_2013	Cyanus_triumfettii_axillaris	Compositae	NA	NA	0.0423086	NA	0	0	0	7
Olsavska_Loser_2013	Cyanus_triumfettii_strictus	Compositae	NA	NA	0	NA	0	0	0	7
Bittencourt_etal_2011	Cybistax_antisyphilitica	Bignoniaceae	0	NA	0	NA	0	0	0	4
Affre_etal_1995	Cyclamen_balearicum	Primulaceae	NA	NA	NA	NA	0	0	0	1
Affre_Thompson_1999	Cyclamen_balearicum	Primulaceae	1	0.930843	0.883518	0.50056	0	0	0	1
Affre_Thompson_1997	Cyclamen_creticum	Primulaceae	1	NA	0.116202	NA	0	0	0	1
Affre_Thompson_1999	Cyclamen_creticum	Primulaceae	0.762493	0.580482	0.602963	NA	0	0	0	1
Affre_Thompson_1999	Cyclamen_hederifolium	Primulaceae	0.793092	0.548111	0.14611	NA	0	1	5	4
Schwartz-Tzachor_etal_2008	Cyclamen_persicum	Primulaceae	NA	NA	0	NA	0	0	0	3
Affre_Thompson_1999	Cyclamen_repandum	Primulaceae	1	0.899949	0.420043	NA	0	1	2	4
Suetsugu_2014	Cymbidium_lancifolium	Orchidaceae	0.977333	NA	0.8	NA	0	0	0	5
Suetsugu_2014	Cymbidium_macrorhizon	Orchidaceae	0.944667	NA	1	NA	0	0	0	4
Zapata_Arroyo_1978	Cynophalla_flexuosa	Capparaceae	0.65375	0.576	0.2325	0.532	0	0	0	8
Machado_etal_2006	Cynophalla_hastata	Capparaceae	0.403148	NA	0	NA	0	0	0	4
Bianchi_Gibbs_2000	Cynophalla_retusa	Capparaceae	0.0808824	0.0204082	0.0980392	0.0244898	0	0	0	2
Bullock_1985	Cynophalla_verrucosa	Capparaceae	0.0508475	NA	NA	NA	0	0	0	1
Zapata_Arroyo_1978	Cynophalla_verrucosa	Capparaceae	0.482781	0.197961	0.135179	0.203908	0	0	0	1
McMullen_1987	Cyperus_elegans	Cyperaceae	NA	NA	NA	NA	0	0	0	7
Lewis_Considine_1999	Cyphomandra_betacea	Solanaceae	NA	NA	NA	NA	0	1	11	2
Barrett_Helenurm_1987	Cypripedium_acaule	Orchidaceae	1	NA	0	NA	0	0	0	6
Sugiura_etal_2001	Cypripedium_macranthos	Orchidaceae	1	NA	0	NA	0	0	0	6
Zhang_etal_2014_a	Cypripedium_macranthos	Orchidaceae	1	1	0	0	0	0	0	6
Dute_etal_2004	Cyrilla_racemiflora	Cyrillaceae	0.788416	NA	0.13357	NA	0	1	1	10
Liu_Pemberton_2010	Cyrtopodium_flavum	Orchidaceae	0.98	NA	NA	NA	0	0	0	1
Dutra_etal_2009	Cyrtopodium_punctatum	Orchidaceae	0.359276	NA	0	NA	0	0	0	3
Jaimes_Ramirez_1997	Cyrtopodium_punctatum	Orchidaceae	0.618747	NA	0	NA	0	0	0	3
Suetsugu_2013	Cyrtosia_septentrionalis	Orchidaceae	0.913386	NA	1	NA	NA	0	0	2
Parker_1997	Cytisus_scoparius	Leguminosae	0.285714	0.136364	0.047619	0.012987	0	1	90	5
Parker_Haubensak_2002	Cytisus_scoparius	Leguminosae	0.123743	0.581818	NA	NA	0	1	90	5
Rodriguez_Riano_etal_1999	Cytisus_striatus	Leguminosae	0.0719375	0.025845	0	0	0	1	17	2
Lammi_etal_2003	Dactylorhiza_incarnata	Orchidaceae	1	NA	NA	NA	0	0	0	1
Gibbs_Sassaki_1998	Dalbergia_miscolobium	Leguminosae	0.137795	NA	NA	NA	0	0	0	2
Bawa_1974	Dalbergia_retusa	Leguminosae	0	NA	NA	NA	0	0	0	2
Jaimes_Ramirez_1997	Dalea_carthagenensis	Leguminosae	0.916667	0.92	0.476133	0.28	0	1	1	5
Figueroa-Castro_Cano-Santana_2011	Dalea_coccinea	Compositae	NA	NA	NA	NA	0	0	0	1
Rodriguez-Perez_Traveset_2011	Daphne_gnidium	Thymelaeaceae	NA	NA	0.0530973	NA	0	0	0	4
Rodriguez-Perez_Traveset_2011	Daphne_rodriguezii	Thymelaeaceae	NA	NA	0	NA	0	0	0	1
McMullen_1987	Darwiniothamnus_tenuifolius	Compositae	NA	NA	NA	NA	0	0	0	1
Bronstein_etal_2009	Datura_wrightii	Solanaceae	1	1	0.52525	0.265769	0	1	51	5
Razanajatovo_vanKleunen_2016	Daucus_carota	Apiaceae	NA	NA	NA	NA	0	1	157	10
Young_1998	Daviesia_mimosoides	Leguminosae	NA	NA	NA	NA	0	0	0	1
Young_1998	Daviesia_suaveolens	Leguminosae	NA	NA	NA	NA	0	0	0	1
Rech_etal_2011	Davilla_kunthii	Dilleniaceae	0.105373	NA	0.00623917	NA	0	0	0	6
Eckert_Barrett_1994	Decodon_verticillatus	Lythraceae	0.875246	0.75738	NA	NA	0	0	0	5
Norman_2003	Deeringothamnus_rugelii	Annonaceae	0.187234	0.206349	NA	NA	0	0	0	1
Norman_2003	Deeringothamnus_rugelii_pulchellus	Annonaceae	NA	NA	NA	NA	0	0	0	1
Williams_etal_2001	Delphinium_barbeyi	Ranunculaceae	NA	NA	NA	NA	0	0	0	3
Williams_etal_2001	Delphinium_nuttallianum	Ranunculaceae	NA	NA	NA	NA	0	0	0	5
Lehnebach_Robertson_2004	Dendrobium_cunninghamii	Orchidaceae	0.5	NA	0	NA	0	0	0	1
Nayak_Davidar_2010a	Derris_ovalifolia	Leguminosae	0.608903	NA	0.378378	NA	0	0	0	1
Nayak_Davidar_2010b	Derris_ovalifolia	Leguminosae	NA	NA	NA	NA	0	0	0	1
Ramirez_Brito_1990	Desmodium_barbatum	Leguminosae	0.933266	0.84507	0.451394	1	1	1	1	14
Jaimes_Ramirez_1997	Desmodium_incanum	Leguminosae	0.997506	0.986667	0.984381	0.98	1	1	95	6
Ramirez_Brito_1990	Desmoscelis_villosa	Melastomataceae	0.771952	0.467301	0.499908	0.0672326	0	0	0	5
Duncan_etal_2004	Dianella_revoluta	Xanthorrhoeaceae	0.24066	NA	NA	NA	0	0	0	1
Erhardt_Jaggi_1995	Dianthus_glacialis	Caryophyllaceae	NA	NA	NA	NA	0	0	0	2
Sigrist_Sazima_2004	Dicella_bracteosa	Malpighiaceae	0	NA	0	NA	0	0	0	2
Young_1986	Dieffenbachia_longispatha	Araceae	0.663097	NA	0.667559	NA	0	0	0	3
Johnson_etal_2009b	Dierama_dracomontanum	Iridaceae	0.233933	NA	0.0179949	NA	0	0	0	1
Johnson_etal_2009b	Dierama_luteoalbidum	Iridaceae	0.13875	0.157895	0.0975	0.0438596	0	0	0	1
Rymer_etal_2002	Dillwynia_tenuifolia	Leguminosae	0.632479	NA	0.549428	NA	0	0	0	1
McMullen_1987	Diodella_radula	Rubiaceae	0.988506	1	0	0	0	1	1	5
Sigrist_Sazima_2004	Diplopterys_lutea	Malpighiaceae	NA	NA	NA	NA	0	0	0	3
Sigrist_Sazima_2004	Diplopterys_pubipetala	Malpighiaceae	NA	NA	NA	NA	0	0	0	3
Bawa_1998	Dipterocarpus_oblongifolius	Dipterocarpaceae	1	NA	NA	NA	0	0	0	1
Kenta_etal_2002	Dipterocarpus_tempehes	Dipterocarpaceae	0.0371724	NA	0.014498	NA	0	0	0	1
Bawa_etal_1985	Dipteryx_oleifera	Leguminosae	0	NA	NA	NA	0	0	0	2
Johnson_2000	Disa_pulchra	Orchidaceae	0.96556	0.481793	0	0	0	0	0	1
Medan_1993	Discaria_americana	Rhamnaceae	0	NA	0	NA	0	0	0	2
Gibbs_Bianchi_1999	Dolichandra_cynanchoides	Bignoniaceae	0	NA	NA	NA	0	0	0	3
Morales_Galetto_2003	Dolichandra_cynanchoides	Bignoniaceae	0.25	NA	0	NA	0	0	0	3
Gigord_etal_1998	Dombeya_acutangula	Malvaceae	NA	NA	NA	NA	0	1	1	3
Humeau_etal_1999	Dombeya_de-lislei	Malvaceae	0	NA	0	NA	0	0	0	1
Grundt_etal_2005	Draba_palanderiana	Brassicaceae	NA	0.077	NA	0	0	0	0	1
Murza_Davis_2005	Drosera_anglica	Droseraceae	NA	NA	NA	NA	0	0	0	17
Ortega-Olivencia_etal_1995	Drosophyllum_lusitanicum	Drosophyllaceae	1	0.88381	0.970267	1	0	0	0	2
Matthews_Sedgley_1998	Dryandra_formosa	Proteaceae	NA	0.942321	NA	NA	0	1	1	1
Goldingay_Carthew_1998	Dryandra_nivea	Proteaceae	0	NA	0	NA	0	0	0	1
Matthews_Sedgley_1998	Dryandra_quercifolia	Proteaceae	NA	0.402431	NA	NA	0	0	0	1
Collins_etal_2008	Dryandra_sessilis	Proteaceae	0	NA	0	NA	0	0	0	1
Goldingay_Carthew_1998	Dryandra_sessilis	Proteaceae	0	NA	0	NA	0	0	0	1
Bush_Beach_1995	Drymonia_conchocalyx	Gesneriaceae	1	NA	0	NA	0	0	0	2
Bush_Beach_1995	Drymonia_rubra	Gesneriaceae	0.68	NA	NA	NA	0	0	0	1
Smith_Baum_2007	Dunalia_brachyacantha	Solanaceae	0	0	0	NA	NA	0	0	2
Lim_Luders_1998	Durio_zibethinus	Malvaceae	0.260763	0.0375	NA	NA	0	1	3	1
Matallana_etal_2010	Dyckia_encholirioides	Bromeliaceae	0.312845	NA	0.439376	NA	0	0	0	1
Matallana_etal_2010	Dyckia_tuberosa	Bromeliaceae	0.0449254	NA	0.0308955	NA	0	0	0	1
Guan_etal_2010	Dysosma_versipellis	Berberidaceae	0.0111643	NA	0	NA	0	0	0	2
Sazima_etal_2003	Dyssochroma_viridiflorum	Solanaceae	NA	NA	NA	NA	0	0	0	2
Lehnebach_Robertson_2004	Earina_aestivalis	Orchidaceae	0.476129	NA	0	NA	0	0	0	1
Lehnebach_Robertson_2004	Earina_autumnalis	Orchidaceae	0.912541	NA	0	NA	0	0	0	1
Lehnebach_Robertson_2004	Earina_mucronata	Orchidaceae	0.967001	NA	0	NA	0	0	0	1
Arroyo_Uslar_1993	Eccremocarpus_scaber	Bignoniaceae	0.428913	0.337607	0.0770005	0.0510795	0	1	1	2
Stucky_etal_2012	Echinacea_laevigata	Compositae	NA	NA	NA	NA	0	0	0	1
Hoffman_1992	Echinocereus_coccineus	Cactaceae	NA	NA	NA	NA	0	0	0	4
Pansarin_Pansarin_2011	Echinodorus_grandiflorus	Alismataceae	0	NA	0	NA	0	0	0	3
Morales_Galetto_2003	Echinopsis_candicans	Cactaceae	NA	NA	NA	NA	0	0	0	1
Boyle_Idnurm_2001	Echinopsis_chamaecereus	Cactaceae	0.228178	0.200875	NA	NA	0	0	0	1
Petanidou_etal_2012	Echium_plantagineum	Boraginaceae	NA	0.561171	NA	0.153808	1	1	104	8
Sedlacek_etal_2012	Echium_wildpretii	Boraginaceae	NA	0.955975	NA	0.496855	0	0	0	1
Bianchi_etal_2000	Eichhornia_azurea	Pontederiaceae	0.513766	0.199978	NA	NA	0	1	8	7
daCunha_Fischer_2009	Eichhornia_azurea	Pontederiaceae	0.658078	0.269836	NA	NA	0	1	8	7
Kohn_Barrett_1992	Eichhornia_paniculata	Pontederiaceae	NA	NA	NA	NA	1	1	2	7
Manicacci_Barrett_1996	Eichhornia_paniculata	Pontederiaceae	NA	NA	NA	NA	1	1	2	7
Wolowski_etal_2013	Elleanthus_brasiliensis	Orchidaceae	0.714206	NA	0	NA	0	0	0	2
Rovere_etal_2006	Embothrium_coccineum	Proteaceae	0.0356282	0.039749	0	0	0	1	1	1
Bala_Kaul_2011	Emex_australis	Polygonaceae	1	1	0.757556	0.757556	1	1	57	1
Jaimes_Ramirez_1997	Emilia_fosbergii	Compositae	1	1	1	1	1	1	62	3
Christianini_etal_2013	Encholirium_heloisae	Bromeliaceae	0.39759	NA	NA	NA	0	0	0	1
Christianini_etal_2013	Encholirium_vogelii	Bromeliaceae	NA	NA	NA	NA	0	0	0	1
Janzen_etal_1980	Encyclia_cordigera	Orchidaceae	0.900101	NA	NA	NA	0	0	0	5
Melampy_Hayworth_1980	Enemion_biternatum	Ranunculaceae	0.533582	NA	0	NA	0	0	0	3
Bawa_1974	Enterolobium_cyclocarpum	Leguminosae	0	NA	NA	NA	0	1	5	5
Bush_Beach_1995	Epidendrum_lacustre	Orchidaceae	0.804878	NA	NA	NA	0	0	0	3
McMullen_1987	Epidendrum_spicatum	Orchidaceae	NA	NA	NA	NA	0	0	0	1
Wheelwright_etal_2006	Epilobium_angustifolium	Onagraceae	NA	NA	NA	NA	0	1	2	16
Seavey_Carter_1994	Epilobium_obcordatum	Onagraceae	NA	NA	NA	NA	0	0	0	2
Ehlers_etal_2002	Epipactis_helleborine	Orchidaceae	NA	NA	NA	NA	0	1	39	12
Jacquemyn_Brys_2015	Epipactis_palustris	Orchidaceae	0.97762	0.642939	NA	NA	1	1	1	11
Zhou_etal_2012	Epipogium_roseum	Orchidaceae	NA	NA	NA	NA	0	0	0	11
Shi_etal_2010	Eremosparton_songoricum	Leguminosae	0.690469	NA	0.0505473	NA	0	0	0	1
Mamut_etal_2014b	Eremurus_anisopterus	Xanthorrhoeaceae	NA	NA	NA	NA	0	0	0	2
Aparicio_Garcia-Martin_1996	Erica_mackaiana_andevalensis	Ericaceae	1	1	NA	NA	0	0	0	2
Hao_etal_2011	Erigeron_annuus	Compositae	NA	NA	NA	NA	1	1	69	5
Hao_etal_2011	Erigeron_bonariensis	Compositae	NA	NA	NA	NA	1	1	227	4
Hao_etal_2011	Erigeron_canadensis	Compositae	NA	NA	NA	NA	1	1	234	10
Fang_etal_2012	Eriobotrya_japonica	Rosaceae	NA	NA	NA	NA	0	1	76	2
Sawyer_etal_2005	Eriocaulon_parkeri	Eriocaulaceae	NA	NA	NA	1	1	0	0	3
Andrade_etal_2007	Eriocnema_fulva	Melastomataceae	0.513172	NA	0	NA	0	0	0	1
Smith_Baum_2007	Eriolarynx_lorentzii	Solanaceae	0	0	0	NA	0	0	0	2
DaSilva_etal_2005	Eriope_blanchetii	Lamiaceae	NA	NA	NA	NA	0	0	0	1
Oliveira_etal_1991a	Eriotheca_gracilipes	Malvaceae	0	NA	NA	NA	0	0	0	3
Oliveira_etal_1991a	Eriotheca_pubescens	Malvaceae	1	NA	NA	NA	0	0	0	2
Puterbaugh_etal_1997	Eritrichium_aretioides	Boraginaceae	NA	NA	NA	NA	0	0	0	4
Zoller_etal_2002	Eritrichium_nanum	Boraginaceae	NA	NA	NA	NA	0	0	0	6
Alonso_Garcia-Sevilla_2013	Erodium_cazorlanum	Geraniaceae	0.724193	NA	0	NA	0	0	0	1
Gaudeul_Till-Bottraud_2003	Eryngium_alpinum	Apiaceae	NA	NA	NA	NA	0	0	0	3
Evans_etal_2003	Eryngium_cuneifolium	Apiaceae	NA	NA	NA	NA	0	0	0	1
Molano_Flores_2001	Eryngium_yuccifolium	Apiaceae	NA	NA	NA	NA	0	0	0	4
Neill_etal_1988	Erythrina_berteroana	Leguminosae	NA	NA	NA	NA	0	1	1	4
Neill_etal_1988	Erythrina_chiapasana	Leguminosae	1	NA	NA	NA	0	0	0	1
Galetto_etal_2000	Erythrina_crista-galli	Leguminosae	0.738449	0.642241	0.150918	NA	0	1	18	3
Neill_etal_1988	Erythrina_crista-galli	Leguminosae	NA	NA	NA	NA	0	1	18	3
Neill_etal_1988	Erythrina_elenae	Leguminosae	NA	NA	NA	NA	0	0	0	1
Etcheverry_Aleman_2005	Erythrina_falcata	Leguminosae	0.17	NA	0.005	NA	0	1	1	3
Neill_etal_1988	Erythrina_falcata	Leguminosae	NA	NA	NA	NA	0	1	1	3
Neill_etal_1988	Erythrina_folkersii	Leguminosae	NA	NA	NA	NA	0	0	0	2
Neill_etal_1988	Erythrina_fusca	Leguminosae	1	NA	NA	NA	0	1	7	12
Neill_etal_1988	Erythrina_goldmanii	Leguminosae	0.314286	NA	NA	NA	0	0	0	2
Neill_etal_1988	Erythrina_guatemalensis	Leguminosae	0.36	NA	NA	NA	0	0	0	2
Neill_etal_1988	Erythrina_latissima	Leguminosae	NA	NA	NA	NA	0	0	0	2
Neill_etal_1988	Erythrina_lysistemon	Leguminosae	NA	NA	NA	NA	0	1	1	3
Jaimes_Ramirez_1997	Erythrina_mitis	Leguminosae	0.147381	0.210526	0.164544	0.282297	0	1	1	1
Neill_etal_1988	Erythrina_perrieri	Leguminosae	NA	NA	NA	NA	0	0	0	1
Neill_etal_1988	Erythrina_sandwicensis	Leguminosae	NA	NA	NA	NA	0	0	0	1
Neill_etal_1988	Erythrina_senegalensis	Leguminosae	NA	NA	NA	NA	0	0	0	3
Neill_etal_1988	Erythrina_speciosa	Leguminosae	NA	NA	NA	NA	0	1	3	1
Neill_etal_1988	Erythrina_standleyana	Leguminosae	NA	NA	NA	NA	0	0	0	2
Neill_etal_1988	Erythrina_tahitensis	Leguminosae	NA	NA	NA	NA	0	0	0	2
Neill_etal_1988	Erythrina_variegata	Leguminosae	NA	NA	NA	NA	0	1	31	10
Leite_Machado_2010	Erythrina_velutina	Leguminosae	NA	NA	NA	NA	0	1	7	4
Motten_1986	Erythronium_umbilicatum	Liliaceae	0.10989	NA	0.0659341	0.0381206	0	0	0	2
Zapata_Arroyo_1978	Erythroxylum_havanense	Erythroxylaceae	NA	NA	NA	NA	0	0	0	5
Valvidia_Niemeyer_2006	Escallonia_myrtoidea	Escalloniaceae	NA	0.0483055	NA	NA	0	0	0	1
Razanajatovo_vanKleunen_2016	Eschscholzia_californica	Papaveraceae	NA	NA	NA	NA	1	1	90	4
dePotascheff_etal_2014	Eschweilera_nana	Lecythidaceae	0	NA	0	NA	0	0	0	1
Berry_Calvo_1989	Espeletia_batata	Compositae	NA	NA	NA	NA	0	0	0	1
Berry_Calvo_1989	Espeletia_schultzii	Compositae	NA	NA	NA	NA	0	0	0	1
Berry_Calvo_1989	Espeletia_semiglobulata	Compositae	NA	NA	NA	NA	0	0	0	1
Berry_Calvo_1989	Espeletiopsis_angustifolia	Compositae	NA	NA	NA	NA	0	0	0	1
Rambuda_Johnson_2004	Eucalyptus_camaldulensis	Myrtaceae	1	0.815725	0.92	0.681572	0	1	55	1
Ellis_Sedgley_1992	Eucalyptus_cladocalyx	Myrtaceae	1	0.378378	NA	NA	0	1	10	1
Ellis_Sedgley_1992	Eucalyptus_foecunda	Myrtaceae	0.18231	0.0533333	NA	NA	0	0	0	1
Hardner_Potts_1995	Eucalyptus_globulus	Myrtaceae	0.8	0.266667	0.8	0.244444	0	1	44	1
Horsley_Johnson_2007	Eucalyptus_grandis	Myrtaceae	1	0.540404	NA	NA	0	1	14	1
Pound_etal_2003	Eucalyptus_nitens	Myrtaceae	0.663639	0.338583	NA	NA	0	1	2	1
Ellis_Sedgley_1992	Eucalyptus_spathulata	Myrtaceae	0.0874172	0.0115108	NA	NA	0	1	1	1
Horsley_Johnson_2007	Eucalyptus_urophylla	Myrtaceae	0.578125	0.373494	NA	NA	0	1	3	1
Tanner_1982	Eugenia_biflora	Myrtaceae	NA	NA	NA	NA	0	1	1	6
Proenca_Gibbs_1994	Eugenia_dysenterica	Myrtaceae	0.835	NA	0.355	NA	0	0	0	2
Nayak_Davidar_2010a	Eugenia_involucrata	Myrtaceae	0.535398	NA	0.188791	NA	0	0	0	3
Nayak_Davidar_2010b	Eugenia_involucrata	Myrtaceae	NA	NA	NA	NA	0	0	0	3
Narbona_etal_2011	Euphorbia_baetica	Euphorbiaceae	0.129227	NA	NA	NA	0	0	0	1
Selbo_Carmichael_1999	Euphorbia_esula	Euphorbiaceae	0.458003	NA	NA	NA	0	1	41	13
Narbona_etal_2011	Euphorbia_nicaeensis	Euphorbiaceae	0.901484	NA	NA	NA	0	0	0	7
Gomez_2002	Euphrasia_willkommii	Orobanchaceae	0.99	NA	1	NA	0	0	0	2
Les_etal_1991	Eurybia_furcata	Compositae	NA	0.0145957	NA	NA	0	0	0	3
Arroyo_Uslar_1993	Eustephia_coccinea	Amaryllidaceae	0	0	0	NA	0	0	0	1
Razanajatovo_vanKleunen_2016	Euthamia_graminifolia	Compositae	NA	NA	NA	NA	0	1	10	7
Ramirez_Seres_1994	Evodianthus_funifer	Cyclanthaceae	0.906	0.698635	NA	NA	0	0	0	5
Jaimes_Ramirez_1997	Evolvulus_tenuis	Convolvulaceae	0	0	0	0	0	0	0	6
Bullock_1985	Exostema_caribaeum	Rubiaceae	0.0322581	NA	NA	NA	0	0	0	5
Gassama-Dia_etal_2003	Faidherbia_albida	Leguminosae	0.272	NA	0.23	NA	0	1	3	10
McIntosh_2002	Ferocactus_cylindraceus	Cactaceae	0.20007	0.0349317	0.0368733	0.0646236	0	0	0	2
McIntosh_2002	Ferocactus_wislizeni	Cactaceae	0.170055	0.0352495	0.2	0.0741158	0	0	0	3
vanKleunen_etal_2008	Ferraria_crispa	Iridaceae	NA	NA	NA	NA	0	1	18	1
vanKleunen_etal_2008	Ferraria_uncinata	Iridaceae	NA	NA	NA	NA	0	0	0	1
Hossaert-McKey_Bronstein_2001	Ficus_aurea	Moraceae	0.948744	0.933147	NA	NA	0	0	0	4
Nayak_Davidar_2010a	Flacourtia_indica	Salicaceae	NA	NA	NA	NA	0	1	13	9
Medan_1994	Frangula_alnus	Rhamnaceae	NA	NA	NA	NA	0	1	36	11
Threadgill_etal_1981	Frasera_caroliniensis	Gentianaceae	0.653105	0.568421	0.383298	0.287719	0	0	0	4
vanKleunen_etal_2008	Freesia_leichtlinii	Iridaceae	NA	NA	NA	NA	0	0	0	1
vanKleunen_etal_2008	Freesia_occidentalis	Iridaceae	NA	NA	NA	NA	0	0	0	1
Cuevas_etal_2014	Fuchsia_microphylla	Onagraceae	NA	NA	NA	NA	0	0	0	2
Guemes_Boscaiu_2001	Fumana_ericifolia	Cistaceae	1	0.979941	0.906687	0.991727	0	0	0	3
Carrio_Guemes_2013	Fumana_thymifolia	Cistaceae	0.960641	NA	0.412536	NA	0	0	0	6
Pailler_Thompson_1997	Gaertnera_vaginata	Rubiaceae	0	0	0	NA	0	0	0	1
Jaimes_Ramirez_1997	Galinsoga_parviflora	Compositae	1	1	1	1	1	1	216	9
Arroyo_Uslar_1993	Galium_hypocarpium	Rubiaceae	1	0.88	0.9706	0.825	0	0	0	7
Leal_etal_2013	Garcinia_brasiliensis	Clusiaceae	NA	NA	0	NA	0	0	0	4
Nayak_Davidar_2010a	Garcinia_spicata	Clusiaceae	NA	NA	NA	NA	0	0	0	1
Lehnebach_etal_2005	Gastrodia_cunninghamii	Orchidaceae	0	NA	1	NA	0	0	0	2
Valvidia_etal_2010	Gavilea_araucana	Orchidaceae	0.97785	NA	NA	NA	0	0	0	1
Valvidia_etal_2010	Gavilea_venosa	Orchidaceae	0.5	NA	NA	NA	0	0	0	1
Rathcke_1998	Gaylussacia_baccata	Ericaceae	NA	NA	NA	NA	0	0	0	4
Rathcke_1998	Gaylussacia_frondosa	Ericaceae	NA	NA	NA	NA	0	0	0	2
vanKleunen_etal_unpubl	Geissorhiza_inflexa	Iridaceae	NA	NA	NA	NA	0	0	0	1
Parker_Haubensak_2002	Genista_monspessulana	Leguminosae	0.49211	0.395122	NA	NA	0	1	68	5
Petanidou_etal_1995b	Gentiana_cruciata	Gentianaceae	NA	NA	NA	NA	0	1	1	8
Mu_etal_2011	Gentiana_leucomelaena	Gentianaceae	NA	NA	NA	NA	1	0	0	2
Petanidou_etal_1995a	Gentiana_pneumonanthe	Gentianaceae	NA	NA	NA	NA	0	0	0	7
Duan_etal_2005	Gentiana_straminea	Gentianaceae	NA	NA	NA	NA	0	0	0	2
Fischer_Matthies_1997	Gentianella_germanica	Gentianaceae	NA	NA	NA	NA	1	0	0	4
Luijten_etal_1998	Gentianella_germanica	Gentianaceae	NA	NA	NA	NA	1	0	0	4
Petanidou_etal_1998	Gentianella_uliginosa	Gentianaceae	NA	NA	NA	NA	1	0	0	3
Ramirez_Seres_1994	Geonoma_spinescens	Arecaceae	0.581633	0.576271	NA	NA	0	0	0	1
Arroyo_Uslar_1993	Geranium_berteroanum	Geraniaceae	1	0.89842	0.97155	0.812641	0	1	1	2
Razanajatovo_vanKleunen_2016	Geranium_macrorrhizum	Geraniaceae	NA	NA	NA	NA	0	1	11	3
Agren_Willson_1991	Geranium_maculatum	Geraniaceae	NA	0.363095	NA	NA	0	0	0	4
Razanajatovo_vanKleunen_2016	Geranium_pratense	Geraniaceae	NA	NA	NA	NA	0	1	27	12
Razanajatovo_vanKleunen_2016	Geranium_pyrenaicum	Geraniaceae	NA	NA	NA	NA	0	1	30	8
vanKleunen_etal_2008	Gladiolus_alatus	Iridaceae	NA	NA	NA	NA	0	1	1	1
Johnson_etal_2009b	Gladiolus_longicollis	Iridaceae	0	0	0	NA	0	0	0	1
vanKleunen_etal_2008	Gladiolus_meliusculus	Iridaceae	NA	NA	NA	NA	0	0	0	1
Tscheulin_Petanidou_2013	Glaucium_flavum	Papaveraceae	NA	NA	NA	NA	0	1	27	9
Widen_1992	Glechoma_hederacea	Lamiaceae	1	NA	NA	NA	0	1	74	11
Machado_etal_2006	Gliricidia_sepium	Leguminosae	0	NA	0	NA	0	1	48	1
Weston_etal_2012	Globimetula_braunii	Loranthaceae	1	NA	0	NA	0	0	0	4
Nayak_Davidar_2010a	Glycosmis_pentaphylla	Rutaceae	0.564103	NA	0.432881	NA	0	1	1	4
Nayak_Davidar_2010b	Glycosmis_pentaphylla	Rutaceae	NA	NA	NA	NA	0	1	1	4
Bolstad_Bawa_1982	Gmelina_arborea	Lamiaceae	0	NA	NA	NA	0	1	19	3
Somanathan_etal_2004	Gnidia_glauca	Thymelaeaceae	1	NA	0	NA	0	0	0	5
Bawa_1974	Godmania_aesculifolia	Bignoniaceae	0	NA	NA	NA	0	0	0	5
Bawa_etal_1985	Goethalsia_meiantha	Malvaceae	0.0740741	NA	NA	NA	0	0	0	2
Ward_etal_2012	Gomphocarpus_fruticosus	Apocynaceae	0.905194	0.997263	0	0	0	1	51	5
Ward_etal_2012	Gomphocarpus_physocarpus	Apocynaceae	0.953901	0.920635	0	0	0	1	72	2
Lipow_1998	Gonolobus_suberosus	Apocynaceae	0	0	NA	NA	0	0	0	4
Wong_Sun_1999	Goodyera_procera	Orchidaceae	0.926316	NA	0	NA	0	0	0	5
McMullen_1987	Gossypium_barbadense	Malvaceae	NA	NA	NA	NA	0	1	91	1
Ramirez_Seres_1994	Govenia_fasciata	Orchidaceae	0.749625	1	0.446777	1	0	0	0	1
Ramirez_Seres_1994	Govenia_utriculata	Orchidaceae	0.825333	0.780706	0.493333	0.265316	0	0	0	7
Sobrevilla_Arroyo_1982	Graffenrieda_latifolia	Melastomataceae	0.297309	0.293398	0	0	0	0	0	3
Goldingay_Carthew_1998	Grevillea_banksii	Proteaceae	NA	NA	NA	NA	0	1	20	1
Vaughton_1996	Grevillea_barklyana	Proteaceae	NA	NA	NA	NA	0	0	0	1
Smith_Gross_2001	Grevillea_beadleana	Proteaceae	0.653609	NA	0.23905	NA	0	0	0	1
Goldingay_Carthew_1998	Grevillea_hugelii	Proteaceae	0.123457	NA	0	NA	0	0	0	1
Hoebee_Young_2001	Grevillea_iaspicula	Proteaceae	0.0660793	NA	0.131057	NA	0	0	0	1
Goldingay_Carthew_1998	Grevillea_lavandulacea	Proteaceae	0.444444	NA	0.0194444	NA	0	0	0	1
Goldingay_Carthew_1998	Grevillea_linearifolia	Proteaceae	0.03125	NA	0	NA	0	0	0	1
Goldingay_Carthew_1998	Grevillea_longifolia	Proteaceae	0.449153	NA	0.389831	NA	0	0	0	1
Harriss_Whelan_1993	Grevillea_macleyana	Proteaceae	0.904412	NA	0.830769	NA	0	0	0	1
Goldingay_Carthew_1998	Grevillea_mucronulata	Proteaceae	0.160112	NA	0.132022	NA	0	0	0	1
Richardson_etal_2000	Grevillea_mucronulata	Proteaceae	1	NA	0.397379	NA	0	0	0	1
Goldingay_Carthew_1998	Grevillea_muricata	Proteaceae	0.216783	NA	0	NA	0	0	0	1
Goldingay_Carthew_1998	Grevillea_oleoides	Proteaceae	0.246964	NA	0	NA	0	0	0	1
Kalinganire_etal_2001	Grevillea_robusta	Proteaceae	NA	NA	0.00398406	NA	0	1	60	1
Goldingay_Carthew_1998	Grevillea_sphacelata	Proteaceae	0.0693069	NA	0	NA	0	0	0	1
Richardson_etal_2000	Grevillea_sphacelata	Proteaceae	1	NA	0.672305	NA	0	0	0	1
Collins_etal_2008	Grevillea_wilsonii	Proteaceae	0.75	NA	NA	NA	0	0	0	1
Goldingay_Carthew_1998	Grevillea_wilsonii	Proteaceae	0.75	NA	0	NA	0	0	0	1
Tadey_etal_2009	Grindelia_chiloensis	Compositae	0.0738228	NA	0.0482841	NA	0	0	0	1
Roitman_1999	Grindelia_covasii	Compositae	0.0128652	NA	0	NA	0	0	0	1
Bullock_1985	Guaiacum_coulteri	Zygophyllaceae	0.363636	NA	NA	NA	0	0	0	2
Bawa_1974	Guazuma_ulmifolia	Malvaceae	0	NA	NA	NA	0	1	5	7
Bullock_1985	Guazuma_ulmifolia	Malvaceae	0	NA	NA	NA	0	1	5	7
Zapata_Arroyo_1978	Guazuma_ulmifolia	Malvaceae	0	NA	NA	NA	0	1	5	7
Zapata_Arroyo_1978	Guettarda_roupaliifolia	Rubiaceae	0.5	0.5	NA	NA	0	0	0	3
Richards_Koptur_1993	Guettarda_scabra	Rubiaceae	0.823303	NA	0.658131	NA	0	0	0	3
Tadey_etal_2009	Gutierrezia_solbrigii	Compositae	NA	NA	NA	NA	0	0	0	1
Matallana_etal_2010	Guzmania_monostachia	Bromeliaceae	NA	NA	NA	NA	0	1	1	6
Bush_Beach_1995	Guzmania_nicaraguensis	Bromeliaceae	NA	NA	NA	NA	0	0	0	2
Matallana_etal_2010	Guzmania_nicaraguensis	Bromeliaceae	NA	NA	NA	NA	0	0	0	2
Sletvold_etal_2012	Gymnadenia_conopsea	Orchidaceae	NA	NA	NA	NA	0	1	1	13
Amorim_etal_2014	Habenaria_johannensis	Orchidaceae	0.783784	NA	0	NA	0	0	0	3
McMullen_1987	Habenaria_monorrhiza	Orchidaceae	1	NA	1	NA	0	0	0	6
Amorim_etal_2014	Habenaria_paulistana	Orchidaceae	0.844833	NA	0	NA	0	0	0	1
Goldingay_Carthew_1998	Hakea_cristata	Proteaceae	0	NA	0	NA	0	0	0	1
Goldingay_Carthew_1998	Hakea_erinacea	Proteaceae	1	NA	1	NA	0	0	0	1
Anderson_Hill_2002	Hamamelis_virginiana	Hamamelidaceae	0.5	NA	0.110462	NA	0	1	1	6
Bawa_Beach_1983	Hamelia_patens	Rubiaceae	0.037037	NA	NA	NA	0	1	4	8
Bullock_1985	Hamelia_rostrata	Rubiaceae	0.884615	NA	NA	NA	0	0	0	1
Bawa_Beach_1983	Hamelia_xerocarpa	Rubiaceae	0	NA	NA	NA	0	0	0	2
Bullock_1985	Handroanthus_chrysanthus	Bignoniaceae	0	NA	NA	NA	0	1	2	4
Zapata_Arroyo_1978	Handroanthus_chrysanthus_meridionalis	Bignoniaceae	0	0	NA	NA	0	1	2	4
Bittencourt_Moraes_2010	Handroanthus_chrysotrichus	Bignoniaceae	NA	NA	NA	NA	0	1	1	2
Bittencourt_Semir_2005	Handroanthus_chrysotrichus	Bignoniaceae	0.845506	NA	0	NA	0	1	1	2
Bittencourt_Semir_2005	Handroanthus_heptaphyllus	Bignoniaceae	0.395028	NA	0	NA	0	0	0	3
Bawa_1974	Handroanthus_impetiginosus	Bignoniaceae	0	NA	NA	NA	0	1	3	6
Bittencourt_Semir_2005	Handroanthus_impetiginosus	Bignoniaceae	0	NA	0	NA	0	1	3	6
Bullock_1985	Handroanthus_impetiginosus	Bignoniaceae	0	NA	NA	NA	0	1	3	6
Bittencourt_Moraes_2010	Handroanthus_ochraceus	Bignoniaceae	NA	NA	NA	NA	0	1	1	6
Bawa_1974	Handroanthus_ochraceus_neochrysanthus	Bignoniaceae	0	NA	NA	NA	0	1	1	6
Bittencourt_Semir_2005	Handroanthus_umbellatus	Bignoniaceae	0	NA	0	NA	0	0	0	1
Bittencourt_Semir_2005	Handroanthus_vellosoi	Bignoniaceae	0	NA	0	NA	0	0	0	1
Arroyo_Uslar_1993	Haplopappus_glutinosus	Compositae	NA	NA	NA	NA	0	0	0	1
Rambuda_Johnson_2004	Hedychium_gardnerianum	Zingiberaceae	1	0.897059	1	0.911765	0	1	23	2
Gao_etal_2014	Hedychium_villosum	Zingiberaceae	1	NA	0	NA	0	0	0	4
Gao_etal_2014	Hedychium_villosum_tenuiflorum	Zingiberaceae	0	NA	0	NA	0	0	0	4
Ma_etal_2012	Hedychium_yunnanense	Zingiberaceae	NA	NA	0.680876	0.46	0	0	0	2
Wu_Zhang_2009	Hedyotis_acutangula	Rubiaceae	0.554954	NA	0.256722	NA	0	0	0	2
Swoboda_Cane_2012	Hedysarum_boreale	Leguminosae	0.973684	1	0	0	0	0	0	9
Morales_Galetto_2003	Heimia_salicifolia	Lythraceae	1	NA	0.95	NA	0	1	8	7
Messmore_Knox_1997	Helenium_virginicum	Compositae	NA	NA	NA	NA	0	0	0	2
Rodriguez-Perez_2005	Helianthemum_caput-felis	Cistaceae	0.964615	NA	0.854359	NA	0	0	0	2
Rodriguez-Perez_2005	Helianthemum_marifolium_origanifolium	Cistaceae	0.188057	NA	0.272727	NA	0	0	0	1
Aragon_Escudero_2008	Helianthemum_squamatum	Cistaceae	0.206713	0.118812	0	0	0	0	0	4
Degrandi-Hoffman_Chambers_2006	Helianthus_annuus	Compositae	NA	NA	NA	NA	1	1	108	8
Ramirez_Seres_1994	Heliconia_acuminata	Heliconiaceae	1	0.454545	1	0.818182	0	0	0	3
Ramirez_Brito_1990	Heliconia_psittacorum	Heliconiaceae	0.270493	1	0	0	0	1	17	5
Ramirez_Seres_1994	Heliconia_revoluta	Heliconiaceae	0.459559	0.461538	0.0477941	0.025641	0	0	0	3
Atluri_etal_2000	Helicteres_isora	Malvaceae	1	NA	0	NA	0	0	0	5
Jaimes_Ramirez_1997	Heliotropium_angiospermum	Boraginaceae	0.638896	0.477032	0.473294	0.367491	0	0	0	7
Herrera_etal_2001	Helleborus_foetidus	Ranunculaceae	NA	NA	NA	NA	0	1	6	5
Motten_1986	Hepatica_nobilis_obtusa	Ranunculaceae	1	1	1	0.80303	0	1	3	8
Razanajatovo_vanKleunen_2016	Heracleum_mantegazzianum	Apiaceae	NA	NA	NA	NA	0	1	53	1
Pellmyr_Augenstein_1997	Hesperaloe_parviflora	Asparagaceae	0	NA	NA	NA	0	0	0	2
vanKleunen_etal_unpubl	Hesperantha_acuta	Iridaceae	NA	NA	NA	NA	0	0	0	1
vanKleunen_etal_2008	Hesperantha_falcata	Iridaceae	NA	NA	NA	NA	0	1	3	1
vanKleunen_etal_2008	Hesperantha_vaginata	Iridaceae	NA	NA	NA	NA	0	0	0	1
Lewis_Schupp_2014	Hesperidanthus_suffrutescens	Brassicaceae	NA	0.0199386	NA	0.0291411	0	0	0	1
Ramsey_etal_2003	Hibiscus_trionum	Malvaceae	NA	NA	NA	NA	1	1	175	15
Seed_etal_2006	Hibiscus_trionum_vesicarius	Malvaceae	NA	NA	NA	NA	1	1	175	15
Goldingay_Bowen_2003	Hicksbeachia_pinnatifolia	Proteaceae	NA	NA	NA	NA	0	0	0	1
Amorim_etal_2014	Hillia_parasitica	Rubiaceae	0.793024	NA	0	NA	0	0	0	4
Wolowski_etal_2013	Hippeastrum_aulicum	Amaryllidaceae	NA	NA	NA	NA	0	0	0	2
Darmency_Fleury_2000	Hirschfeldia_incana	Brassicaceae	NA	NA	NA	NA	1	1	83	7
Arista_etal_1997	Hirtella_glandulosa	Chrysobalanaceae	0.1777	NA	NA	NA	0	0	0	3
Arista_etal_1997	Hirtella_gracilipes	Chrysobalanaceae	0.864865	NA	NA	NA	0	0	0	3
Male_etal_2015	Hirtella_physophora	Chrysobalanaceae	0	NA	0	NA	0	0	0	3
Bawa_1974	Hirtella_racemosa	Chrysobalanaceae	0	NA	NA	NA	0	1	1	6
Arroyo_Uslar_1993	Homalocarpus_dichotomus	Apiaceae	NA	NA	NA	NA	1	0	0	1
Ippolito_Armstrong_1993	Hornstedtia_scottiana	Zingiberaceae	NA	NA	0.394303	NA	0	0	0	3
Brys_etal_2007	Hottonia_palustris	Primulaceae	0.0813593	NA	NA	NA	0	1	2	5
Corbet_1998	Hyacinthoides_non-scripta	Asparagaceae	0.532462	0.288325	0.44598	0.0044471	0	1	19	2
Sanders_2004	Hydrastis_canadensis	Ranunculaceae	1	NA	1	NA	0	0	0	4
Weiss_etal_1994	Hylocereus_costaricensis	Cactaceae	0	NA	NA	NA	0	1	1	1
Weiss_etal_1994	Hylocereus_lemairei	Cactaceae	0	NA	NA	NA	0	1	2	4
Weiss_etal_1994	Hylocereus_undatus	Cactaceae	0.648	NA	0	NA	0	1	50	1
Bawa_1974	Hymenaea_courbaril	Leguminosae	0	NA	NA	NA	0	1	8	6
Evans_etal_2003	Hypericum_cumulicola	Hypericaceae	0.96956	NA	0.146373	NA	0	0	0	1
Trager_etal_2005	Hypericum_cumulicola	Hypericaceae	NA	NA	NA	NA	0	0	0	1
Carta_etal_2015	Hypericum_elodes	Hypericaceae	0.767603	NA	0.75953	NA	0	0	0	4
Terrab_etal_2009	Hypochaeris_angustifolia	Compositae	0.391145	NA	NA	NA	0	0	0	1
Munoz_Cavieres_2008	Hypochaeris_thrincioides	Compositae	NA	NA	NA	NA	0	0	0	1
Norderhaug_1995	Hypochoeris_argentina	Compositae	NA	NA	NA	NA	0	1	154	7
McMullen_1987	Hyptis_capitata	Lamiaceae	NA	NA	NA	NA	1	1	19	7
Ramirez_Brito_1990	Hyptis_conferta	Lamiaceae	0.25918	1	0.0476872	0.786207	0	1	1	5
Ramirez_Brito_1990	Hyptis_dilatata	Lamiaceae	0.94352	0.656977	0.53968	0.645349	0	0	0	4
Ladley_etal_1997	Ileostylus_micranthus	Loranthaceae	NA	NA	NA	NA	0	0	0	1
Rathcke_1998	Ilex_glabra	Aquifoliaceae	NA	NA	NA	NA	0	0	0	5
Rathcke_1998	Ilex_opaca	Aquifoliaceae	NA	NA	NA	NA	0	1	2	4
Arneson_etal_2004	Iliamna_bakeri	Malvaceae	NA	NA	NA	NA	0	0	0	1
Razanajatovo_vanKleunen_2016	Impatiens_balfourii	Balsaminaceae	NA	NA	NA	NA	0	1	14	1
Lloyd_Schoen_1992	Impatiens_capensis	Balsaminaceae	1	NA	0	NA	1	1	11	7
Razanajatovo_vanKleunen_2016	Impatiens_glandulifera	Balsaminaceae	NA	NA	NA	NA	1	1	74	1
Vervoort_etal_2011	Impatiens_glandulifera	Balsaminaceae	0.951579	NA	0.124967	NA	1	1	74	1
Razanajatovo_vanKleunen_2016	Impatiens_noli-tangere	Balsaminaceae	NA	NA	NA	NA	1	0	0	16
Vervoort_etal_2011	Impatiens_noli-tangere	Balsaminaceae	0.820647	NA	NA	NA	1	0	0	16
Lloyd_Schoen_1992	Impatiens_pallida	Balsaminaceae	0.978261	NA	0	NA	1	0	0	5
Vervoort_etal_2011	Impatiens_parviflora	Balsaminaceae	1	NA	0.853177	NA	1	1	45	5
Ai_etal_2013	Incarvillea_mairei	Bignoniaceae	0.977273	NA	0	NA	0	0	0	2
Koptur_1984	Inga_densiflora	Leguminosae	0.04	NA	NA	NA	0	0	0	4
Koptur_1984	Inga_mortoniana	Leguminosae	0.0612245	NA	NA	NA	0	0	0	1
Koptur_1984	Inga_oerstediana	Leguminosae	0.166667	NA	NA	NA	0	0	0	5
Koptur_1984	Inga_punctata	Leguminosae	0.1	NA	NA	NA	0	1	1	6
Koptur_1984	Inga_quaternata	Leguminosae	NA	NA	NA	NA	0	0	0	6
Koptur_1984	Inga_sierrae	Leguminosae	0.0285714	NA	NA	NA	0	0	0	2
Smith_Baum_2007	Iochroma_australe	Solanaceae	0	0	0	NA	0	1	1	2
Smith_Baum_2007	Iochroma_cyaneum	Solanaceae	0	0	0	NA	0	1	1	1
Smith_Baum_2007	Iochroma_gesnerioides	Solanaceae	0	0	0	NA	0	0	0	1
McMullen_1987	Ionopsis_utricularioides	Orchidaceae	NA	NA	NA	NA	0	0	0	8
Rambuda_Johnson_2004	Ipomoea_alba	Convolvulaceae	0.724138	0.65	0.724138	0.65	0	1	58	9
Machado_etal_2006	Ipomoea_asarifolia	Convolvulaceae	0.05	NA	0	NA	0	1	2	14
Machado_etal_2006	Ipomoea_bahiensis	Convolvulaceae	0	NA	0	NA	0	0	0	1
Machado_etal_2006	Ipomoea_brasiliana	Convolvulaceae	0	NA	0.130435	NA	0	0	0	1
McMullen_2009	Ipomoea_habeliana	Convolvulaceae	1	1	0.636887	0.601852	0	0	0	1
Machado_etal_2006	Ipomoea_incarnata	Convolvulaceae	0.0821918	NA	0	NA	0	0	0	4
Machado_etal_2006	Ipomoea_martii	Convolvulaceae	NA	NA	NA	NA	0	0	0	2
Astegiano_etal_2010	Ipomoea_purpurea	Convolvulaceae	NA	NA	NA	NA	1	1	175	7
Darwin_1868	Ipomoea_purpurea	Convolvulaceae	NA	NA	NA	NA	1	1	175	7
Astegiano_etal_2010	Ipomoea_rubriflora	Convolvulaceae	NA	NA	NA	NA	1	0	0	2
Bullock_1985	Ipomoea_wolcottiana	Convolvulaceae	0.0434783	NA	NA	NA	0	1	2	2
LaDoux_Friar_2006	Ipomopsis_tenuifolia	Polemoniaceae	NA	NA	NA	NA	0	0	0	1
Sapir_etal_2005	Iris_atropurpurea	Iridaceae	NA	NA	NA	NA	0	0	0	1
Segal_etal_2006	Iris_bismarckiana	Iridaceae	NA	NA	NA	NA	0	0	0	1
Motten_1986	Iris_cristata	Iridaceae	1	0.77971	0.133333	NA	0	1	1	3
Kimura_etal_2002	Iris_gracilipes	Iridaceae	NA	NA	NA	NA	0	0	0	1
Sapir_etal_2005	Iris_haynei	Iridaceae	0	NA	0	NA	0	0	0	1
Sapir_etal_2005	Iris_hermona	Iridaceae	0	NA	0	NA	0	0	0	1
Kron_etal_1993	Iris_versicolor	Iridaceae	1	1	0.29275	0.0389817	0	1	7	6
Wheelwright_etal_2006	Iris_versicolor	Iridaceae	0.968696	NA	NA	NA	0	1	7	6
Zink_Wheelwright_1997	Iris_versicolor	Iridaceae	0.954096	0.869409	0.545703	NA	0	1	7	6
Griffiths_etal_2010	Isoglossa_woodii	Acanthaceae	1	NA	NA	NA	0	0	0	1
Vitt_Campbell_1997	Isotria_medeoloides	Orchidaceae	1	NA	0.817073	NA	0	0	0	4
Nayak_Davidar_2010a	Ixora_pavetta	Rubiaceae	0.0600924	NA	0.0523883	NA	0	1	4	2
Nayak_Davidar_2010b	Ixora_pavetta	Rubiaceae	NA	NA	NA	NA	0	1	4	2
Vesprini_Galetto_2000	Jaborosa_integrifolia	Solanaceae	0.143	0.0322826	0	0	0	1	2	2
Guimaraes_etal_2008	Jacaranda_caroba	Bignoniaceae	0.0830816	NA	0	NA	0	0	0	1
Bittencourt_Semir_2006	Jacaranda_racemosa	Bignoniaceae	0.04	NA	0	NA	0	0	0	1
Machado_etal_2006	Jacquemontia_multiflora	Convolvulaceae	0.55	NA	0.05	NA	0	0	0	1
Pinto-Torres_Koptur_2009	Jacquemontia_reclinata	Convolvulaceae	0.547943	0.448735	0.251617	0.192315	0	0	0	1
McMullen_1987	Jaegeria_gracilis	Compositae	NA	NA	NA	NA	0	0	0	1
Guitian_etal_1998	Jasminum_fruticans	Oleaceae	0	NA	0.0161502	NA	0	1	1	6
Nietsche_etal_2014	Jatropha_curcas	Euphorbiaceae	NA	NA	NA	NA	0	1	99	6
Samocha_etal_2014	Jatropha_curcas	Euphorbiaceae	0.974837	1	0.017867	0.0143358	0	1	99	6
Machado_etal_2006	Jatropha_gossypiifolia	Euphorbiaceae	0.909091	NA	NA	NA	0	1	60	7
Machado_etal_2006	Jatropha_mollissima	Euphorbiaceae	0.684211	NA	NA	NA	0	0	0	2
Machado_etal_2006	Jatropha_mutabilis	Euphorbiaceae	0.75	NA	NA	NA	0	0	0	1
Smith_etal_1986	Jeffersonia_diphylla	Berberidaceae	NA	NA	NA	NA	0	0	0	4
Bai_etal_2006	Juglans_mandshurica	Juglandaceae	NA	NA	NA	NA	0	1	8	2
Shivanna_2009	Justicia_adhatoda	Acanthaceae	0	0	0	0	0	1	8	2
McMullen_1987	Justicia_galapagana	Acanthaceae	1	1	1	0.972973	0	0	0	1
Wolowski_etal_2013	Justicia_sebastianopolitanae	Acanthaceae	0.697511	NA	0.0981848	NA	0	0	0	2
Aizen_Feinsinger_1994	Justicia_squarrosa	Acanthaceae	0.714286	NA	0	NA	0	0	0	3
Jaimes_Ramirez_1997	Kalanchoe_daigremontiana	Crassulaceae	1	0.820995	1	0.635144	1	1	25	1
Jaimes_Ramirez_1997	Kallstroemia_maxima	Zygophyllaceae	1	0.942978	1	0.95037	1	1	5	5
Rathcke_1998	Kalmia_angustifolia	Ericaceae	NA	NA	NA	NA	0	1	4	3
Wheelwright_etal_2006	Kalmia_angustifolia	Ericaceae	NA	NA	NA	NA	0	1	4	3
Levri_Real_1998	Kalmia_latifolia	Ericaceae	NA	NA	0.0856734	NA	0	1	1	2
Nagy_etal_1999	Kalmia_latifolia	Ericaceae	0.487179	NA	0.141026	NA	0	1	1	2
Rathcke_1998	Kalmia_latifolia	Ericaceae	NA	NA	NA	NA	0	1	1	2
Vange_2002	Knautia_arvensis	Caprifoliaceae	NA	NA	NA	NA	0	1	34	8
Brown_etal_2009	Kniphofia_caulescens	Xanthorrhoeaceae	0	NA	0	NA	0	0	0	1
Johnson_etal_2009b	Kniphofia_laxiflora	Xanthorrhoeaceae	0	0	0.00571429	NA	0	0	0	1
Bush_Beach_1995	Kohleria_tigridia	Gesneriaceae	NA	NA	NA	NA	0	0	0	3
Ruan_etal_2004	Kosteletzkya_virginica	Malvaceae	1	0.997992	1	0.851406	0	0	0	4
Page_etal_2010	Kunzea_pomifera	Myrtaceae	0.1607	0.0363248	NA	NA	0	0	0	1
Morales_Galetto_2003	Lantana_balansae	Verbenaceae	NA	NA	NA	NA	0	0	0	3
Rambuda_Johnson_2004	Lantana_camara	Verbenaceae	0.607843	NA	1	NA	0	1	197	5
Jaimes_Ramirez_1997	Lantana_canescens	Verbenaceae	0	0	0	0	0	0	0	8
McMullen_1987	Lantana_peduncularis	Verbenaceae	0.555556	NA	0.305556	NA	0	0	0	1
Tadey_etal_2009	Larrea_cuneifolia	Zygophyllaceae	0.839333	NA	0.445833	NA	0	0	0	1
Santos_etal_2012	Lavoisiera_imbricata	Melastomataceae	0.661417	NA	0	NA	0	0	0	3
Goldenberg_Shepherd_1998	Leandra_lacunosa	Melastomataceae	0.984919	NA	0.950116	NA	0	0	0	3
Wesselingh_etal_1999	Leandra_subseriata	Melastomataceae	0.918462	NA	0.54	NA	0	0	0	3
Busch_2005	Leavenworthia_alabamica	Brassicaceae	NA	NA	NA	NA	1	0	0	1
Lyons_1996	Leavenworthia_crassa	Brassicaceae	NA	NA	NA	NA	1	0	0	1
Philipp_etal_2004	Lecocarpus_pinnatifidus	Compositae	0.918919	NA	0.824324	NA	0	0	0	1
Wheelwright_etal_2006	Ledum_palustre_groenlandicum	Ericaceae	0.910771	0.894363	0.635667	0.284559	0	1	3	6
Vos_1994	Leonotis_leonurus	Lamiaceae	NA	NA	NA	NA	0	1	10	2
Vos_1994	Leonotis_nepetifolia	Lamiaceae	NA	NA	NA	NA	1	1	92	7
Vos_1994	Leonotis_ocymifolia_raineriana	Lamiaceae	NA	NA	NA	NA	0	1	1	5
Tremblay_etal_2006	Lepanthes_rubripetala	Orchidaceae	0	NA	NA	NA	NA	0	0	1
Tremblay_etal_2006	Lepanthes_rupestris	Orchidaceae	0	NA	NA	NA	NA	0	0	1
Tremblay_etal_2006	Lepanthes_woodburyana	Orchidaceae	0	NA	NA	NA	NA	0	0	1
Razanajatovo_vanKleunen_2016	Lepidium_densiflorum	Brassicaceae	NA	NA	NA	NA	1	1	87	10
Razanajatovo_vanKleunen_2016	Lepidium_graminifolium	Brassicaceae	NA	NA	NA	NA	0	1	5	6
Razanajatovo_vanKleunen_2016	Lepidium_virginicum	Brassicaceae	NA	NA	NA	NA	1	1	120	11
Nayak_Davidar_2010a	Lepisanthes_tetraphylla	Sapindaceae	0.091716	NA	0.159763	NA	0	0	0	3
Nayak_Davidar_2010b	Lepisanthes_tetraphylla	Sapindaceae	NA	NA	NA	NA	0	0	0	3
Aizen_Feinsinger_1994	Lepismium_lumbricoides	Cactaceae	0.128205	NA	0.0641026	NA	0	0	0	3
Goodwillie_Ness_2005	Leptosiphon_jepsonii	Polemoniaceae	NA	NA	NA	NA	1	0	0	1
Wheelwright_etal_2006	Leucanthemum_vulgare	Compositae	NA	NA	NA	NA	0	1	141	7
Arroyo_Uslar_1993	Leucheria_congesta	Compositae	NA	NA	NA	NA	1	0	0	1
Costin_etal_2001	Leucochrysum_albicans_albicans_tricolor	Compositae	NA	NA	NA	NA	0	0	0	1
Mansur_etal_2004	Leucocoryne_coquimbensis	Amaryllidaceae	NA	NA	NA	NA	0	0	0	1
Arroyo_Uslar_1993	Leucocoryne_ixioides	Amaryllidaceae	0.181196	0.0564103	0.0776087	0.0115385	0	0	0	1
Mansur_etal_2004	Leucocoryne_purpurea	Amaryllidaceae	NA	NA	NA	NA	0	0	0	1
Evans_etal_2003	Liatris_ohlingerae	Compositae	NA	NA	NA	NA	0	0	0	1
Berry_Calvo_1989	Libanothamnus_neriifolius	Compositae	NA	NA	NA	NA	0	0	0	2
Aizen_Feinsinger_1994	Ligaria_cuneifolia	Loranthaceae	0.764706	NA	0.294118	NA	0	0	0	4
Rivera_etal_1997	Ligaria_cuneifolia	Loranthaceae	0.238495	NA	0	NA	0	0	0	4
Rambuda_Johnson_2004	Lilium_formosanum	Liliaceae	1	1	0.824176	0.525767	0	1	22	1
Rodger_etal_2010	Lilium_formosanum	Liliaceae	1	1	0.600017	0.473689	0	1	22	1
Burge_Morgan_1993	Limonium_peregrinum	Plumbaginaceae	0.321429	NA	NA	NA	0	0	0	1
Goodwillie_1999	Linanthus_parviflorus	Polemoniaceae	NA	NA	NA	NA	1	0	0	1
Carrio_etal_2013	Linaria_cavanillesii	Plantaginaceae	0.9561	NA	1	NA	0	0	0	1
Dupont_2002	Lindera_erythrocarpa	Lauraceae	NA	NA	0	NA	0	0	0	2
Dupont_2002	Lindera_glauca	Lauraceae	NA	NA	1	NA	0	0	0	2
Dupont_2002	Lindera_obtusiloba	Lauraceae	NA	NA	0	NA	0	0	0	2
Dupont_2002	Lindera_umbellata	Lauraceae	NA	NA	0	NA	0	0	0	6
Barrett_Helenurm_1987	Linnaea_borealis	Caprifoliaceae	1	1	0.527736	0.522388	0	0	0	13
Wilcock_Jennings_1999	Linnaea_borealis	Caprifoliaceae	0	NA	0.0559441	NA	0	0	0	13
Zhang_etal_2014_b	Linnaea_borealis	Caprifoliaceae	0.0672637	NA	0	NA	0	0	0	13
Oh_etal_2001	Liparis_kumokiri	Orchidaceae	0.72973	NA	0.183784	NA	0	0	0	3
Oh_etal_2001	Liparis_makinoana	Orchidaceae	0	NA	0	NA	0	0	0	2
Morales_Galetto_2003	Lippia_junelliana	Verbenaceae	NA	NA	NA	NA	0	0	0	1
Morales_Galetto_2003	Lippia_turbinata	Verbenaceae	NA	NA	NA	NA	0	0	0	2
Arroyo_Uslar_1993	Loasa_heterophylla	Loasaceae	0.16076	0.0292887	0	NA	0	0	0	1
Arroyo_Uslar_1993	Loasa_sigmoidea	Loasaceae	NA	NA	0.0909	0.115422	1	0	0	1
Johnston_1992	Lobelia_cardinalis	Campanulaceae	NA	NA	NA	NA	0	1	1	10
Lloyd_Schoen_1992	Lobelia_cardinalis	Campanulaceae	1	NA	0.04	NA	0	1	1	10
Johnston_1992	Lobelia_siphilitica	Campanulaceae	NA	NA	NA	NA	0	0	0	7
Lloyd_Schoen_1992	Lobelia_siphilitica	Campanulaceae	1	NA	0.02	NA	0	0	0	7
McMullen_1987	Lobelia_xalapensis	Campanulaceae	NA	NA	NA	NA	1	0	0	6
Denham_Whelan_2000	Lomatia_silaifolia	Proteaceae	0.102319	NA	0.145671	NA	0	0	0	1
Bawa_1974	Lonchocarpus_costaricensis	Leguminosae	0	NA	NA	NA	0	0	0	1
Bawa_1974	Lonchocarpus_eriocarinalis	Leguminosae	0	NA	NA	NA	0	0	0	1
Bullock_1985	Lonchocarpus_eriocarinalis	Leguminosae	0.2	NA	NA	NA	0	0	0	1
Bullock_1985	Lonchocarpus_guatemalensis	Leguminosae	0.416667	NA	NA	NA	0	0	0	2
Bullock_1985	Lonchocarpus_lanceolatus	Leguminosae	0.454545	NA	NA	NA	0	0	0	2
Oziegbe_Faluyi_2012	Ludwigia_adscendens	Onagraceae	NA	NA	NA	NA	0	1	12	5
Oziegbe_Faluyi_2012	Ludwigia_leptocarpa	Onagraceae	NA	NA	NA	NA	1	1	4	18
Ramirez_Brito_1990	Ludwigia_nervosa	Onagraceae	0.59997	1	0.290235	0.000748977	0	0	0	7
Bullock_1985	Luehea_candida	Malvaceae	0	NA	NA	NA	0	0	0	4
Haber_Franke_1982	Luehea_candida	Malvaceae	0	NA	NA	NA	0	0	0	4
Bawa_etal_1985	Luehea_seemannii	Malvaceae	0.131579	NA	NA	NA	0	0	0	3
Haber_Franke_1982	Luehea_seemannii	Malvaceae	0.668632	NA	0	NA	0	0	0	3
Bawa_1974	Luehea_speciosa	Malvaceae	0.52	NA	NA	NA	0	1	1	5
Kittelson_Maron_2000	Lupinus_arboreus	Leguminosae	NA	NA	NA	NA	0	1	34	1
Karoly_1992	Lupinus_nanus	Leguminosae	NA	NA	NA	NA	1	1	1	1
Razanajatovo_vanKleunen_unpubl	Lupinus_polyphyllus	Leguminosae	NA	NA	NA	NA	0	1	63	4
Miller_Venable_2002	Lycium_berlandieri	Solanaceae	0.290865	NA	NA	NA	0	0	0	3
Miller_Venable_2002	Lycium_californicum	Solanaceae	NA	NA	NA	NA	0	0	0	2
Aguilar_Bernadello_2001	Lycium_cestroides	Solanaceae	0	0	0	0	0	0	0	2
Miller_Venable_2002	Lycium_exsertum	Solanaceae	0.25	NA	NA	NA	0	0	0	2
Miller_etal_2008	Lycium_ferocissimum	Solanaceae	0.106667	0.0194865	NA	NA	0	1	55	1
Miller_Venable_2002	Lycium_fremontii	Solanaceae	0	NA	NA	NA	0	0	0	2
Miller_Venable_2002	Lycium_pallidum	Solanaceae	0.122222	NA	NA	NA	0	0	0	5
Miller_Venable_2002	Lycium_parishii	Solanaceae	0.21308	NA	NA	NA	0	0	0	3
Miller_etal_2008	Lycium_pumilum	Solanaceae	0.0833333	0.0113379	NA	NA	0	0	0	1
McMullen_1987	Lycopersicon_cheesmanii	Solanaceae	NA	NA	NA	NA	1	0	0	1
Matallana_etal_2010	Lymania_smithii	Bromeliaceae	0.86268	NA	0.987818	NA	0	0	0	1
Rathcke_1998	Lyonia_ligustrina	Ericaceae	NA	NA	NA	NA	0	0	0	3
Bullock_1985	Lysiloma_microphylla	Leguminosae	0	NA	NA	NA	0	0	0	2
Colautti_etal_2010	Lythrum_salicaria	Lythraceae	0.0738255	0.0315503	NA	NA	0	1	96	13
Santos_etal_2012	Macairea_radula	Melastomataceae	0.787696	NA	0	NA	0	0	0	4
Navarro_2001	Macleania_bullata	Ericaceae	0.128087	NA	0.0100407	NA	0	0	0	1
Boyd_2004	Macromeria_viridiflora	Boraginaceae	NA	NA	NA	NA	0	0	0	3
Arroyo_Uslar_1993	Madia_sativa	Compositae	NA	NA	NA	NA	1	1	20	4
Allain_etal_1999	Magnolia_grandiflora	Magnoliaceae	NA	NA	NA	NA	0	1	9	2
Ishida_etal_2003	Magnolia_obovata	Magnoliaceae	0.832801	0.220517	NA	NA	0	1	1	2
Hirayama_etal_2005	Magnolia_stellata	Magnoliaceae	0.7286	0.229781	NA	NA	0	1	3	1
Barrett_Helenurm_1987	Maianthemum_canadense	Asparagaceae	0	NA	0.024	NA	0	0	0	7
Wheelwright_etal_2006	Maianthemum_canadense	Asparagaceae	NA	NA	NA	NA	0	0	0	7
Wilson_2004	Maianthemum_dilatatum	Asparagaceae	NA	0.0517848	NA	0.0950226	0	1	1	8
Wheelwright_etal_2006	Maianthemum_stellatum	Asparagaceae	NA	NA	NA	NA	0	1	1	10
Wheelwright_etal_2006	Maianthemum_trifolium	Asparagaceae	NA	NA	NA	NA	0	0	0	9
Arroyo_Uslar_1993	Malesherbia_linearifolia	Passifloraceae	NA	NA	NA	NA	0	0	0	1
Bawa_1974	Malpighia_glabra	Malpighiaceae	0.5	NA	NA	NA	0	1	4	7
Jaimes_Ramirez_1997	Malpighia_glabra	Malpighiaceae	NA	NA	NA	NA	0	1	4	7
Kumar_etal_2014	Malva_sylvestris	Malvaceae	NA	NA	NA	NA	0	1	85	10
Jaimes_Ramirez_1997	Malvastrum_coromandelianum	Malvaceae	1	0.98254	1	0.976984	1	1	161	8
Torres_Galetto_1999	Mandevilla_pentlandiana	Apocynaceae	0.586207	0.597781	NA	NA	0	0	0	3
Morales_Galetto_2003	Mandevilla_petraea	Apocynaceae	0.76	NA	0	NA	0	0	0	3
Passos_Sazima_1995	Manettia_luteorubra	Rubiaceae	0.3125	NA	0	NA	0	0	0	1
Wolowski_etal_2013	Manettia_mitis	Rubiaceae	0.507643	NA	0.240063	NA	0	1	4	1
Bawa_1974	Manilkara_zapota	Sapotaceae	0	NA	NA	NA	0	1	49	2
Philbrick_Novelo-Retana_1998	Marathrum_rubrum	Podostemaceae	NA	NA	NA	NA	0	0	0	2
Philbrick_Novelo-Retana_1999	Marathrum_rubrum	Podostemaceae	NA	NA	NA	NA	0	0	0	2
Sigrist_Sazima_2004	Mascagnia_cordifolia	Malpighiaceae	0	NA	NA	NA	0	0	0	2
Sigrist_Sazima_2004	Mascagnia_sepium	Malpighiaceae	NA	NA	NA	NA	0	0	0	7
Ramirez_Brito_1990	Mayaca_madida	Mayacaceae	0.721927	0.914104	0.267958	0.943796	1	0	0	5
Leite_Machado_2010	Maytenus_rigida	Celastraceae	NA	NA	NA	NA	0	0	0	2
Kimata_1978	Mazus_miquelii	Phrymaceae	0.938394	NA	0.0566557	NA	0	1	18	2
Kimata_1978	Mazus_pumilus	Phrymaceae	NA	NA	NA	NA	1	1	34	5
Barrett_Helenurm_1987	Medeola_virginiana	Liliaceae	0.0504202	0.0207101	0.0210084	0.0118343	0	0	0	4
Perez_Banon_etal_2003	Medicago_arborea	Leguminosae	NA	NA	NA	NA	0	1	12	2
Baskorowati_etal_2010	Melaleuca_alternifolia	Myrtaceae	NA	NA	NA	NA	0	0	0	1
Kwak_Jennersten_1991	Melampyrum_pratense	Orobanchaceae	NA	NA	NA	NA	1	0	0	8
Nassar_Ramirez_2004	Melocactus_curvispinus	Cactaceae	0.796657	NA	0.749073	NA	0	0	0	4
Machado_etal_2006	Melocactus_zehntneri	Cactaceae	1	NA	1	NA	0	0	0	1
Ramirez_Navarro_2010	Melochia_caracasana	Malvaceae	0.0745902	0.00226307	0	0	0	0	0	3
Bullock_1985	Melochia_corymbosa	Malvaceae	0.176471	NA	NA	NA	0	0	0	3
Ramirez_Navarro_2010	Melochia_parvifolia	Malvaceae	0.245739	0.0435724	0	0	0	0	0	5
Ramirez_Navarro_2010	Melochia_pyramidata	Malvaceae	NA	NA	NA	NA	0	1	29	8
Machado_etal_2006	Melochia_tomentosa	Malvaceae	0	NA	0	NA	0	1	1	6
Ramirez_Navarro_2010	Melochia_tomentosa	Malvaceae	0.130308	0.00430819	0	0	0	1	1	6
Ramirez_Brito_1990	Melochia_villosa	Malvaceae	0.230993	0.123737	NA	NA	0	0	0	7
Nayak_Davidar_2010a	Memecylon_umbellatum	Melastomataceae	0.623563	NA	0.767241	NA	0	1	1	1
Nayak_Davidar_2010b	Memecylon_umbellatum	Melastomataceae	NA	NA	NA	NA	0	1	1	1
Wolowski_etal_2013	Mendoncia_coccinea_sparatteria	Acanthaceae	1	NA	0	NA	0	0	0	2
Thompson_etal_1998	Menyanthes_trifoliata	Menyanthaceae	0.183168	NA	0.0103514	NA	0	1	1	23
Machado_etal_2006	Merremia_aegyptia	Convolvulaceae	0.68254	NA	0.52381	NA	0	1	20	12
Forrest_Thomson_2010	Mertensia_fusiformis	Boraginaceae	0	0	0.00226244	0.0010989	0	0	0	2
Schmidt_Adam_etal_1999	Metrosideros_excelsa	Myrtaceae	NA	NA	NA	NA	0	1	4	1
Goldenberg_Shepherd_1998	Miconia_albicans	Melastomataceae	NA	NA	NA	NA	0	0	0	6
Sobrevilla_Arroyo_1982	Miconia_araguensis	Melastomataceae	NA	NA	NA	NA	0	0	0	2
Meyer_1998	Miconia_calvescens	Melastomataceae	NA	NA	NA	NA	0	1	16	5
Sobrevilla_Arroyo_1982	Miconia_dodecandra	Melastomataceae	NA	NA	NA	NA	0	0	0	7
Goldenberg_Shepherd_1998	Miconia_fallax	Melastomataceae	NA	NA	NA	NA	0	0	0	3
Santos_etal_2012	Miconia_ferruginata	Melastomataceae	1	NA	0.627429	NA	0	0	0	3
Jaimes_Ramirez_1997	Miconia_laevigata	Melastomataceae	NA	NA	NA	NA	0	0	0	6
Sobrevilla_Arroyo_1982	Miconia_laevigata	Melastomataceae	NA	NA	NA	NA	0	0	0	6
Goldenberg_Shepherd_1998	Miconia_langsdorffii	Melastomataceae	0	NA	0	NA	0	0	0	1
Goldenberg_Shepherd_1998	Miconia_ligustroides	Melastomataceae	0.844952	NA	0.948317	NA	0	0	0	3
Goldenberg_Shepherd_1998	Miconia_minutiflora	Melastomataceae	0.937071	NA	0.699085	NA	0	0	0	5
Goldenberg_Shepherd_1998	Miconia_pepericarpa	Melastomataceae	0.00316456	NA	0	NA	0	0	0	1
McMullen_1987	Miconia_robinsoniana	Melastomataceae	NA	NA	NA	NA	0	0	0	2
Goldenberg_Shepherd_1998	Miconia_rubiginosa	Melastomataceae	1	NA	0.804961	NA	0	0	0	6
Goldenberg_Shepherd_1998	Miconia_stenostachya	Melastomataceae	NA	NA	NA	NA	0	0	0	5
Ramirez_Brito_1990	Miconia_stephananthera	Melastomataceae	1	0.958444	NA	NA	0	0	0	4
Sobrevilla_Arroyo_1982	Miconia_sylvatica	Melastomataceae	NA	NA	NA	NA	0	0	0	3
Sobrevilla_Arroyo_1982	Miconia_tuberculata	Melastomataceae	NA	NA	NA	NA	0	0	0	2
Santos_etal_2012	Microlicia_fasciculata	Melastomataceae	1	NA	NA	NA	0	0	0	2
Santos_etal_2012	Microlicia_inquinans	Melastomataceae	0.732713	NA	0	NA	0	0	0	1
Santos_etal_2012	Microlicia_viminalis	Melastomataceae	0	NA	0	NA	0	0	0	1
Jaimes_Ramirez_1997	Mimosa_albida	Leguminosae	0.868421	0.571429	0.315789	0.142857	0	1	1	5
Ramirez_Brito_1990	Mimosa_camporum	Leguminosae	0.689929	0.688525	0.091298	0.409836	1	0	0	6
Aizen_Feinsinger_1994	Mimosa_detinens	Leguminosae	0.555556	NA	0.0617284	NA	0	0	0	4
Carvallo_Medel_2010	Mimulus_luteus	Phrymaceae	NA	NA	NA	NA	0	1	11	1
Jaimes_Ramirez_1997	Mirabilis_violacea	Nyctaginaceae	0	0	0	0	1	0	0	4
Okubo_etal_2010	Molineria_latifolia	Hypoxidaceae	0.0888889	0.0425926	NA	NA	0	1	2	4
Cruden_etal_1984	Monarda_fistulosa	Lamiaceae	NA	NA	NA	NA	0	1	3	9
Arroyo_Uslar_1993	Monnina_philippiana	Polygalaceae	0	0	0	NA	0	0	0	1
Imaizumi_etal_2008	Monochoria_vaginalis	Pontederiaceae	NA	NA	NA	NA	1	1	16	7
vanKleunen_etal_2008	Moraea_elegans	Iridaceae	NA	NA	NA	NA	0	0	0	1
vanKleunen_etal_2008	Moraea_flaccida	Iridaceae	NA	NA	NA	NA	0	1	21	1
vanKleunen_etal_2008	Moraea_fugax	Iridaceae	NA	NA	NA	NA	0	1	2	1
vanKleunen_etal_unpubl	Moraea_minor	Iridaceae	NA	NA	NA	NA	0	0	0	1
vanKleunen_etal_unpubl	Moraea_tulbaghensis	Iridaceae	NA	NA	NA	NA	0	0	0	1
vanKleunen_etal_2008	Moraea_villosa	Iridaceae	NA	NA	NA	NA	0	0	0	1
vanKleunen_etal_2008	Moraea_villosa_elandsmontanum	Iridaceae	NA	NA	NA	NA	0	0	0	1
Morales_Galetto_2003	Morrenia_brachystephana	Apocynaceae	NA	NA	NA	NA	0	0	0	2
Sobral-Leite_etal_2011	Mourera_fluviatilis	Podostemaceae	1	0.910417	1	0.722883	0	0	0	4
Chen_etal_2013	Mussaenda_shikokiana	Rubiaceae	1	NA	1	NA	0	0	0	2
Arroyo_Uslar_1993	Mutisia_acerosa	Compositae	NA	NA	NA	NA	0	0	0	1
Arroyo_Uslar_1993	Mutisia_ilicifolia	Compositae	NA	NA	NA	NA	0	0	0	1
Arroyo_Uslar_1993	Mutisia_rosea	Compositae	NA	NA	NA	NA	0	0	0	1
Leite_Machado_2010	Myracrodruon_urundeuva	Anacardiaceae	NA	NA	NA	NA	0	0	0	4
Proenca_Gibbs_1994	Myrcia_linearifolia	Myrtaceae	0.115	NA	0.59	NA	0	0	0	1
Sobrevilla_Arroyo_1982	Myrcia_splendens	Myrtaceae	0.275983	0.241935	0.747981	NA	0	0	0	7
Torezan-Silingardi_Oliveira_2004	Myrcia_splendens	Myrtaceae	0.160586	NA	0.0493387	NA	0	0	0	7
Proenca_Gibbs_1994	Myrcia_tomentosa	Myrtaceae	1	NA	0.88	NA	0	0	0	5
Torezan-Silingardi_Oliveira_2004	Myrcia_tomentosa	Myrtaceae	0.335008	NA	0.455131	NA	0	0	0	5
Ortiz_etal_2010	Myrtillocactus_schenckii	Cactaceae	NA	NA	0.231622	0.0947313	0	0	0	1
Gonzalo-Varo_Traveset_2010	Myrtus_communis	Myrtaceae	NA	NA	NA	NA	0	1	10	8
Barrett_etal_1997	Narcissus_triandrus	Amaryllidaceae	NA	NA	NA	NA	0	1	2	1
Kissling_etal_2006	Nardus_stricta	Poaceae	NA	NA	NA	NA	0	1	18	14
Jacquemart_1996	Narthecium_ossifragum	Nartheciaceae	1	1	1	1	0	0	0	3
Ladd_Arroyo_2009	Nastanthus_scapigerus	Calyceraceae	NA	NA	NA	NA	0	0	0	1
Wolowski_etal_2013	Nematanthus_crassifolius	Gesneriaceae	0.575747	NA	0	NA	0	0	0	1
Wolowski_etal_2013	Nematanthus_fornix	Gesneriaceae	0.4444	NA	0	NA	0	0	0	1
Wolowski_etal_2013	Nematanthus_lanceolatus	Gesneriaceae	1	NA	0	NA	0	0	0	3
Matallana_etal_2010	Neoregelia_guttata	Bromeliaceae	1	NA	1	NA	0	0	0	1
Matallana_etal_2010	Neoregelia_macrosepala	Bromeliaceae	0.35923	NA	0	NA	0	0	0	1
Matallana_etal_2010	Neoregelia_pauciflora	Bromeliaceae	0	NA	0	NA	0	0	0	1
Melendez-Ackerman_Ackerman_2001	Neottia_cordata	Orchidaceae	1	0.499448	NA	NA	0	0	0	19
Gale_2007	Nervilia_nipponica	Orchidaceae	0.964706	NA	1	NA	0	0	0	1
Jaimes_Ramirez_1997	Nicotiana_glauca	Solanaceae	0.267857	0.179919	0.184286	0.0165418	0	1	147	2
Schueller_2004	Nicotiana_glauca	Solanaceae	0.919125	NA	0.283804	NA	0	1	147	2
Gonzalez_Perez_2010	Nicotiana_solanifolia	Solanaceae	NA	NA	NA	NA	0	0	0	1
Matallana_etal_2010	Nidularium_cariacicaense	Bromeliaceae	1	NA	1	NA	0	0	0	1
Matallana_etal_2010	Nidularium_espiritosantense	Bromeliaceae	0.756816	NA	0.87241	NA	0	0	0	1
Wolowski_etal_2013	Nidularium_itatiaiae	Bromeliaceae	0.154751	NA	0.0378929	NA	0	0	0	1
Matallana_etal_2010	Nidularium_procerum	Bromeliaceae	0.729791	NA	0.455041	NA	0	0	0	1
Sigrist_Sazima_2004	Niedenzuella_acutifolia	Malpighiaceae	NA	NA	NA	NA	0	0	0	2
Gonzalez_Perez_2010	Nolana_divaricata	Solanaceae	NA	NA	NA	NA	0	0	0	1
Gonzalez_Perez_2010	Nolana_rupicola	Solanaceae	NA	NA	NA	NA	0	0	0	2
Riveros_etal_1995b	Nothofagus_dombeyi	Nothofagaceae	1	0.0892857	1	0.0714286	0	0	0	1
Riveros_etal_1995b	Nothofagus_nitida	Nothofagaceae	1	0.0307692	1	0.0153846	0	0	0	1
Riveros_etal_1995b	Nothofagus_obliqua	Nothofagaceae	1	0.0571429	1	0.228571	0	1	3	1
Haddachi_Fatemi_2015	Nymphoides_geminata	Menyanthaceae	1	NA	1	NA	1	1	1	2
Wang_etal_2005b	Nymphoides_peltata	Menyanthaceae	0.0137331	NA	NA	NA	0	1	39	13
Bawa_1974	Ochroma_pyramidale	Malvaceae	0.154787	0.000583658	NA	NA	0	1	11	5
Bawa_etal_1985	Ochroma_pyramidale	Malvaceae	0	NA	NA	NA	0	1	11	5
Danieli_Silva_Varassin_2013	Ocotea_porosa	Lauraceae	1	NA	0.0869565	NA	0	0	0	2
Wolowski_etal_2013	Odontonema_barberioides	Acanthaceae	0.402651	NA	0	NA	0	0	0	1
Aguiar_etal_2012	Oeceoclades_maculata	Orchidaceae	1	NA	0.0866477	NA	0	1	38	7
Morales_Galetto_2003	Oenothera_affinis	Onagraceae	0.887324	NA	0.56338	NA	1	1	34	3
Rambuda_Johnson_2004	Oenothera_biennis	Onagraceae	0.807229	0.510119	0.301205	0.0846825	0	1	97	6
Arzt_etal_2010	Oenothera_cespitosa	Onagraceae	NA	NA	NA	NA	0	0	0	6
Gonzalez_Perez_2010	Oenothera_coquimbensis	Onagraceae	NA	NA	NA	NA	1	0	0	1
Morales_Galetto_2003	Oenothera_indecora	Onagraceae	NA	NA	NA	NA	1	1	37	2
Morales_Galetto_2003	Oenothera_rosea	Onagraceae	0.746269	NA	0.835821	NA	0	1	91	3
Riveros_etal_1995a	Oldenlandia_salzmannii	Rubiaceae	0.572072	0.686813	0.654655	0.657509	0	1	2	3
Heenan_etal_2005	Olearia_adenocarpa	Compositae	NA	NA	NA	NA	0	0	0	1
Arroyo_Uslar_1993	Olsynium_philippii	Iridaceae	0.297209	0.312849	0.0323355	0.0139665	0	0	0	1
Ramirez_Seres_1994	Olyra_latifolia	Poaceae	1	1	0.660654	0.662921	0	1	30	13
Razanajatovo_vanKleunen_unpubl	Onobrychis_arenaria	Leguminosae	NA	NA	NA	NA	0	1	3	8
He_etal_2000	Ophiopogon_xylorrhizus	Asparagaceae	NA	NA	NA	NA	0	0	0	1
McMullen_1987	Opuntia_echios_gigantea	Cactaceae	NA	NA	NA	NA	0	0	0	1
Bullock_1985	Opuntia_excelsa	Cactaceae	0	NA	NA	NA	0	0	0	1
Morales_Galetto_2003	Opuntia_ficus-indica	Cactaceae	0.67	NA	0.09	NA	0	1	139	1
Rambuda_Johnson_2004	Opuntia_humifusa	Cactaceae	NA	NA	NA	NA	0	1	10	6
Osborn_etal_1988	Opuntia_phaeacantha	Cactaceae	NA	NA	NA	NA	0	1	3	5
Osborn_etal_1988	Opuntia_polyacantha	Cactaceae	NA	NA	NA	NA	0	1	2	6
Aizen_Feinsinger_1994	Opuntia_quimilo	Cactaceae	0	NA	0	NA	0	0	0	1
Mandujano_etal_1996	Opuntia_rastrera	Cactaceae	0.210714	0.083411	0	0	0	0	0	1
Negron-Ortiz_1998	Opuntia_spinosissima	Cactaceae	NA	NA	NA	NA	0	0	0	1
Bartomeus_Vila_2009	Opuntia_stricta	Cactaceae	NA	NA	NA	NA	0	1	84	6
Barrett_Helenurm_1987	Orthilia_secunda	Ericaceae	0.941	NA	0.632	NA	0	1	2	23
Barrett_Helenurm_1987	Oxalis_acetosella	Oxalidaceae	1	0.861111	0.324	0.333333	1	0	0	14
Wheelwright_etal_2006	Oxalis_acetosella	Oxalidaceae	NA	NA	NA	NA	1	0	0	14
Arroyo_Uslar_1993	Oxalis_carnosa	Oxalidaceae	NA	NA	NA	NA	0	0	0	1
Luo_etal_2009	Oxalis_corniculata	Oxalidaceae	0.942844	NA	0.976074	NA	1	1	318	2
Marco_Arroyo_1998	Oxalis_squamata	Oxalidaceae	0.118889	0.0239234	NA	NA	0	0	0	2
Shuttleworth_Johnson_2006	Pachycarpus_asperifolius	Apocynaceae	0	NA	0	NA	0	0	0	1
Molina_Freaner_etal_2004	Pachycereus_pecten-aboriginum	Cactaceae	0	0	0	0	0	0	0	1
Valiente_Banuet_etal_2004	Pachycereus_pecten-aboriginum	Cactaceae	0	0	0	0	0	0	0	1
Fleming_etal_1994	Pachycereus_pringlei	Cactaceae	NA	NA	0.65	NA	0	0	0	1
Molina_Freaner_etal_2003	Pachycereus_pringlei	Cactaceae	0.479433	NA	NA	NA	0	0	0	1
Liu_etal_2006	Paederia_foetida	Rubiaceae	0	NA	0.060966	NA	0	1	12	5
Sanchez-Lafuente_etal_1999	Paeonia_broteri	Paeoniaceae	NA	NA	NA	NA	0	0	0	1
Schlising_1976	Paeonia_californica	Paeoniaceae	NA	NA	NA	NA	0	0	0	2
Li_etal_2014	Paeonia_delavayi	Paeoniaceae	0.229991	NA	0.0639374	NA	0	1	1	1
Zhou_etal_1999	Paeonia_jishanensis	Paeoniaceae	NA	NA	NA	NA	0	0	0	1
Ferreira_Viana_2010	Paliavana_tenuiflora	Gesneriaceae	1	1	0	0	0	0	0	1
Tanner_1982	Palicourea_alpina	Rubiaceae	1	NA	NA	NA	0	0	0	1
Sobrevilla_Arroyo_1982	Palicourea_angustifolia	Rubiaceae	0.0928717	0.0484594	NA	NA	0	0	0	3
Wesselingh_etal_1999	Palicourea_brenesii	Rubiaceae	0.591	NA	NA	NA	0	0	0	1
Valois_Cuesta_etal_2011	Palicourea_demissa	Rubiaceae	0	NA	0	NA	0	0	0	2
Perez-Nasser_etal_1993	Palicourea_faxlucens	Rubiaceae	0	NA	NA	NA	0	0	0	1
Sobrevilla_Arroyo_1982	Palicourea_petiolaris	Rubiaceae	0.566644	0.606383	0.0180211	NA	0	0	0	2
Sobrevilla_Arroyo_1982	Palicourea_semirasa	Rubiaceae	0.0260833	0.015625	NA	NA	0	0	0	2
Schlessman_1985	Panax_quinquefolius	Araliaceae	NA	NA	NA	NA	0	0	0	4
Medrano_etal_1999	Pancratium_maritimum	Amaryllidaceae	0.950472	0.861342	0.359423	0.224758	0	1	4	5
Razanajatovo_vanKleunen_2016	Papaver_somniferum	Papaveraceae	NA	NA	NA	NA	1	1	124	3
Chen_etal_2012	Paphiopedilum_parishii	Orchidaceae	1	1	0.953441	NA	0	0	0	3
Gao_etal_2006	Paraboea_rufescens	Gesneriaceae	1	0.540763	0	0	0	0	0	2
Ramirez_Seres_1994	Pariana_ulei	Poaceae	0.914634	0.926829	0.0414634	0.0487805	0	0	0	4
Leite_Machado_2010	Parkinsonia_aculeata	Leguminosae	1	NA	0.383333	NA	0	1	93	5
McMullen_1987	Parkinsonia_aculeata	Leguminosae	NA	NA	NA	NA	0	1	93	5
Fulkerson_etal_2012	Parrya_nudicaulis	Brassicaceae	NA	NA	NA	NA	0	0	0	6
McMullen_1987	Paspalum_conjugatum	Poaceae	NA	NA	NA	NA	1	1	76	9
Morales_Galetto_2003	Passiflora_caerulea	Passifloraceae	NA	NA	NA	NA	0	1	34	2
McMullen_1987	Passiflora_colinvauxii	Passifloraceae	NA	NA	NA	NA	0	0	0	1
McMullen_1987	Passiflora_foetida_galapagenensis	Passifloraceae	NA	NA	NA	NA	0	1	103	9
Darwin_1868	Passiflora_gracilis	Passifloraceae	NA	NA	NA	NA	1	1	1	4
Beavon_Kelly_2012	Passiflora_tripartita	Passifloraceae	0.59322	NA	0.101695	NA	0	1	2	4
Machado_etal_2006	Pavonia_martii	Malvaceae	1	NA	1	NA	0	0	0	1
Arroyo_Uslar_1993	Pectocarya_dimorpha	Boraginaceae	NA	NA	NA	NA	1	0	0	1
Sun_etal_2005	Pedicularis_dunniana	Orobanchaceae	NA	NA	NA	NA	0	0	0	1
Yang_etal_2005	Pedicularis_longiflora	Orobanchaceae	NA	NA	NA	NA	NA	0	0	5
Karrenberg_Jensen_2000	Pedicularis_palustris	Orobanchaceae	NA	NA	NA	NA	1	0	0	7
Jing_etal_2013	Pedicularis_rex	Orobanchaceae	NA	NA	NA	NA	0	0	0	2
Yang_etal_2005	Pedicularis_siphonantha	Orobanchaceae	NA	NA	NA	NA	0	0	0	2
Tepedino_etal_2007	Penstemon_haydenii	Plantaginaceae	0.114674	0.0280745	0	0	0	0	0	1
Tepedino_etal_1999	Penstemon_penlandii	Plantaginaceae	0.552036	NA	0.174208	NA	0	0	0	1
Lange_Scott_1999	Penstemon_pseudospectabilis	Plantaginaceae	NA	0.439498	NA	0.161187	0	0	0	1
Bawa_etal_1985	Pentaclethra_macroloba	Leguminosae	NA	NA	NA	NA	0	1	1	4
Ghazoul_etal_1998	Pentacme_siamensis	Dipterocarpaceae	0.225761	NA	NA	NA	0	0	0	2
Massinga_etal_2005	Pentanisia_angustifolia	Rubiaceae	0	NA	NA	NA	0	0	0	1
Massinga_etal_2005	Pentanisia_prunelloides	Rubiaceae	0	NA	NA	NA	0	0	0	3
McMullen_1987	Peperomia_inaequalifolia	Piperaceae	NA	NA	NA	NA	0	0	0	2
Robertson_etal_2005	Peraxilla_colensoi	Loranthaceae	NA	NA	NA	NA	0	0	0	1
Robertson_etal_2005	Peraxilla_tetrapetala	Loranthaceae	NA	NA	NA	NA	0	0	0	1
Munoz_Cavieres_2008	Perezia_carthamoides	Compositae	NA	NA	NA	NA	0	0	0	1
Rymer_etal_2005	Persoonia_glaucescens	Proteaceae	0	NA	0.025	NA	0	0	0	1
Cadzow_Carthew_2000	Persoonia_juniperina	Proteaceae	0.4	NA	NA	NA	0	0	0	1
Goldingay_Carthew_1998	Persoonia_juniperina	Proteaceae	0.4	NA	NA	NA	0	0	0	1
Rymer_etal_2005	Persoonia_lanceolata	Proteaceae	0	NA	0	NA	0	0	0	1
Goldingay_Carthew_1998	Persoonia_mollis	Proteaceae	0.085	NA	0.11	NA	0	0	0	1
Rymer_etal_2005	Persoonia_mollis	Proteaceae	0.0116279	NA	0	NA	0	0	0	1
Wallace_etal_2002	Persoonia_virgata	Proteaceae	0.149977	NA	0.209334	NA	0	0	0	1
Morales_Galetto_2003	Philibertia_gilliesii	Apocynaceae	NA	NA	NA	NA	0	0	0	1
Vassiliadis_etal_2000	Phillyrea_angustifolia	Oleaceae	NA	NA	NA	NA	0	0	0	3
Ruane_etal_2013	Phlox_hirsuta	Polemoniaceae	NA	0	NA	NA	0	0	0	1
Jesson_etal_2006	Phormium_tenax	Xanthorrhoeaceae	NA	NA	NA	NA	0	1	18	2
Jaimes_Ramirez_1997	Phyllanthus_niruri	Phyllanthaceae	0.288892	0.0650602	0	0	1	1	9	8
Kameyama_Kudo_2015	Phyllodoce_aleutica	Ericaceae	NA	NA	NA	NA	0	0	0	5
Chauta-Mellizo_etal_2012	Physalis_peruviana	Solanaceae	NA	NA	NA	NA	0	1	124	2
Morales_Galetto_2003	Physalis_viscosa	Solanaceae	0	NA	0	NA	0	1	23	2
Sullivan_1984	Physalis_viscosa_cinerascens	Solanaceae	0	NA	0	NA	0	1	23	2
Tepedino_etal_2012	Physaria_obcordata	Brassicaceae	0.126757	0.0954031	0.0601887	NA	0	0	0	1
Nassar_etal_1997	Pilosocereus_moritzianus	Cactaceae	0.354839	NA	0	NA	0	0	0	1
Razanajatovo_vanKleunen_2016	Pimpinella_peregrina	Apiaceae	NA	NA	NA	NA	0	1	2	5
Bullock_1985	Piptadenia_obliqua	Leguminosae	0	NA	NA	NA	0	0	0	4
Bawa_1974	Piscidia_carthagenensis	Leguminosae	0	NA	NA	NA	0	0	0	4
Wendt_etal_2001	Pitcairnia_albiflos	Bromeliaceae	0.940152	NA	0.159956	NA	0	0	0	1
Wendt_etal_2002	Pitcairnia_albiflos	Bromeliaceae	0.777	NA	0.285	NA	0	0	0	1
Ramirez_Seres_1994	Pitcairnia_altensteinii	Bromeliaceae	0.96	0.876194	0.944	0.934734	0	0	0	1
Bush_Beach_1995	Pitcairnia_brittoniana	Bromeliaceae	1	NA	0.91	NA	1	0	0	3
Bush_Guilbeau_2009	Pitcairnia_brittoniana	Bromeliaceae	0.954832	0.958095	0.798319	0.86101	1	0	0	3
Matallana_etal_2010	Pitcairnia_brittoniana	Bromeliaceae	1	NA	NA	NA	1	0	0	3
Wendt_etal_2002	Pitcairnia_corcovadensis	Bromeliaceae	1	NA	1	NA	0	0	0	1
Wendt_etal_2002	Pitcairnia_flammea	Bromeliaceae	1	NA	0.761803	NA	0	0	0	1
Wolowski_etal_2013	Pitcairnia_flammea	Bromeliaceae	0.959077	NA	0.583043	NA	0	0	0	1
Matallana_etal_2010	Pitcairnia_flammea_pallida	Bromeliaceae	0.775581	NA	NA	NA	0	0	0	1
Wendt_etal_2001	Pitcairnia_staminea	Bromeliaceae	0.982222	NA	0.92	NA	0	0	0	1
Gopalakrishnan_Thomas_2014	Pittosporum_dasycaulon	Pittosporaceae	0	NA	0	NA	0	0	0	1
Arroyo_Uslar_1993	Plagiobothrys_myosotoides	Boraginaceae	NA	NA	NA	NA	1	0	0	4
Robertson_Wyatt_1990	Platanthera_ciliaris	Orchidaceae	0.952771	0.706208	0	0	0	0	0	5
Little_etal_2005	Platanthera_lacera	Orchidaceae	0.996822	NA	0.0868644	NA	0	0	0	7
Wallace_2003	Platanthera_leucophaea	Orchidaceae	1	NA	0	NA	0	0	0	4
Wheelwright_etal_2006	Platanthera_obtusata	Orchidaceae	NA	NA	NA	NA	0	0	0	10
Patt_etal_1989	Platanthera_stricta	Orchidaceae	1	NA	0	NA	0	0	0	5
Bush_Beach_1995	Pleurothallis_cardiothallis	Orchidaceae	1	NA	NA	NA	0	0	0	3
CaraDonna_Ackerman_2012	Pleurothallis_ruscifolia	Orchidaceae	NA	NA	NA	NA	0	0	0	6
Ortiz_etal_2000	Plocama_calabrica	Rubiaceae	0.928211	NA	0.0238853	NA	0	0	0	4
Ferrero_etal_2009	Plumbago_auriculata	Plumbaginaceae	0	NA	0	NA	0	1	34	2
McMullen_1987	Plumbago_zeylanica	Plumbaginaceae	NA	NA	NA	NA	0	1	8	25
Motten_1986	Podophyllum_peltatum	Berberidaceae	NA	NA	NA	NA	0	1	5	5
Bullock_1985	Poeppigia_procera	Leguminosae	0.0697674	NA	NA	NA	0	0	0	5
Suetsugu_2015	Pogonia_minor	Orchidaceae	1	NA	1	NA	0	0	0	2
Zych_etal_2013	Polemonium_caeruleum	Polemoniaceae	NA	NA	NA	NA	0	1	19	15
Bermingham_Brody_2011	Polemonium_van-bruntiae	Polemoniaceae	NA	NA	NA	NA	0	0	0	1
Weekley_Brothers_2006	Polygala_lewtonii	Polygalaceae	NA	NA	NA	NA	0	0	0	1
Norderhaug_1995	Polygala_vulgaris	Polygalaceae	NA	NA	NA	NA	0	1	7	7
McMullen_1987	Polygonum_opelousanum	Polygonaceae	NA	NA	NA	NA	0	0	0	3
Puentes_etal_2013	Pontederia_subovata	Pontederiaceae	NA	0.24638	NA	NA	0	0	0	4
Morales_Galetto_2003	Porlieria_microphylla	Zygophyllaceae	1	NA	1	NA	0	0	0	2
Jaimes_Ramirez_1997	Porophyllum_leiocarpum	Compositae	1	1	1	1	1	0	0	2
Matallana_etal_2010	Portea_fosteriana	Bromeliaceae	0.113303	NA	0.0191657	NA	0	0	0	1
McMullen_1987	Portulaca_oleracea	Portulacaceae	NA	NA	NA	NA	1	1	311	5
Aizen_1993	Portulaca_umbraticola	Portulacaceae	NA	NA	NA	NA	1	1	9	9
Aizen_Feinsinger_1994	Portulaca_umbraticola	Portulacaceae	1	NA	0.61	NA	1	1	9	9
Bawa_Beach_1983	Posoqueria_grandiflora	Rubiaceae	0	NA	NA	NA	0	0	0	1
Amorim_etal_2014	Posoqueria_latifolia	Rubiaceae	0.951268	NA	0	NA	0	1	1	6
Bawa_etal_1985	Posoqueria_latifolia	Rubiaceae	0	NA	NA	NA	0	1	1	6
Nylehn_etal_2003	Potentilla_chamissonis	Rosaceae	NA	NA	NA	NA	0	0	0	4
Nylehn_etal_2003	Potentilla_crantzii	Rosaceae	NA	NA	NA	NA	0	1	1	8
Eriksen_1996	Potentilla_hookeriana	Rosaceae	NA	NA	NA	NA	0	0	0	4
Nylehn_etal_2003	Potentilla_insularis	Rosaceae	NA	NA	NA	NA	NA	0	0	1
Nylehn_etal_2003	Potentilla_nivea	Rosaceae	NA	NA	NA	NA	0	0	0	17
Eriksen_1996	Potentilla_uniflora	Rosaceae	NA	NA	NA	NA	0	0	0	4
Singer_Sazima_2001	Prescottia_densiflora	Orchidaceae	0.692	NA	NA	NA	0	0	0	2
Singer_Sazima_2001	Prescottia_plantaginea	Orchidaceae	0.998753	NA	NA	NA	0	0	0	1
Singer_Sazima_2001	Prescottia_stachyodes	Orchidaceae	0.977059	NA	NA	NA	0	0	0	7
Davidson_etal_2014	Primula_cusickiana_maguirei	Primulaceae	NA	NA	NA	NA	0	0	0	1
deVos_etal_2012	Primula_halleri	Primulaceae	NA	NA	NA	NA	0	0	0	4
Aronne_etal_2014	Primula_palinuri	Primulaceae	0	NA	NA	NA	0	0	0	2
Washitani_etal_1994	Primula_sieboldii	Primulaceae	0.339387	0.144585	NA	NA	0	0	0	4
Darwin_1868	Primula_sinensis	Primulaceae	0.6667	0.290398	NA	NA	0	0	0	1
Brys_Jacquemyn_2015	Primula_veris	Primulaceae	NA	NA	NA	NA	0	1	15	7
Johnson_etal_2010	Prionotes_cerinthoides	Ericaceae	1	NA	0.98	NA	0	0	0	1
Bullock_1985	Prockia_crucis	Salicaceae	0.03125	NA	NA	NA	0	0	0	6
Zapata_Arroyo_1978	Prockia_flava	Salicaceae	0.177954	0.321071	0	0	0	0	0	1
Morales_Galetto_2003	Prosopis_alba	Leguminosae	0	NA	0	NA	0	1	1	2
Golubov_etal_1999	Prosopis_glandulosa	Leguminosae	NA	NA	NA	NA	0	1	24	4
McMullen_1987	Prosopis_juliflora	Leguminosae	NA	NA	NA	NA	0	1	71	4
Aizen_Feinsinger_1994	Prosopis_nigra	Leguminosae	0	NA	0	NA	0	0	0	2
Steenhuisen_etal_2012	Protea_caffra	Proteaceae	NA	NA	NA	NA	0	0	0	3
Burgos_etal_1993	Prunus_armeniaca	Rosaceae	0.352107	NA	NA	NA	0	1	54	3
Weekley_etal_2010	Prunus_geniculata	Rosaceae	0.0192539	NA	0	NA	0	0	0	1
Guitian_etal_1993	Prunus_mahaleb	Rosaceae	0.43355	NA	0	NA	0	1	48	9
Shiell_etal_2015	Prunus_pensylvanica	Rosaceae	0.0126476	NA	NA	NA	0	0	0	7
Guitian_etal_1993	Prunus_spinosa	Rosaceae	0	NA	0.108952	NA	0	1	22	7
Mori_etal_2009	Prunus_ssiori	Rosaceae	0.333333	NA	0.156863	NA	0	0	0	2
Shiell_etal_2015	Prunus_virginiana	Rosaceae	0.233538	NA	NA	NA	0	1	12	9
Gribel_Gibbs_2002	Pseudobombax_munguba	Malvaceae	0	0	NA	NA	0	0	0	2
PratadeAssisPires_Freitas_2008	Pseudopiptadenia_contorta	Leguminosae	0	NA	0	NA	0	0	0	1
PratadeAssisPires_Freitas_2008	Pseudopiptadenia_leptostachya	Leguminosae	1	NA	0.7503	NA	0	0	0	1
Proenca_Gibbs_1994	Psidium_firmum	Myrtaceae	1	NA	0.589623	NA	0	0	0	1
Rambuda_Johnson_2004	Psidium_guajava	Myrtaceae	NA	NA	NA	NA	0	1	165	6
Bullock_1985	Psidium_sartorianum	Myrtaceae	0.024	NA	NA	NA	0	1	1	6
Azpeitia_Lara_2006	Psittacanthus_calyculatus	Loranthaceae	0.458333	NA	NA	NA	0	0	0	5
Ramirez_Ornelas_2010	Psittacanthus_schiedeanus	Loranthaceae	1	NA	0.514286	NA	0	0	0	2
Faria_etal_2012	Psychotria_carthagenensis	Rubiaceae	0.838754	NA	0.298	NA	0	0	0	7
Sobrevilla_Arroyo_1982	Psychotria_costularia	Rubiaceae	0.52104	0.412587	0.213366	NA	0	0	0	2
Rodrigues_Consolaro_2013	Psychotria_goyazensis	Rubiaceae	0.990339	NA	0.554187	NA	0	0	0	3
Watanabe_etal_2014	Psychotria_hoffmannseggiana	Rubiaceae	NA	NA	0	NA	0	0	0	6
Wolowski_etal_2013	Psychotria_ruelliifolia	Rubiaceae	0	NA	NA	NA	0	0	0	1
Bawa_1974	Pterocarpus_rohrii	Leguminosae	0.0619048	0.1	NA	NA	0	0	0	6
Rao_Raju_2002	Pterocarpus_santalinus	Leguminosae	0.547619	0.877193	0	0	0	0	0	1
Ramirez_Brito_1990	Pterolepis_glomerata	Melastomataceae	0.993517	0.931	NA	NA	0	1	5	6
Lehnebach_etal_2005	Pterostylis_alobula	Orchidaceae	0.772727	NA	0	NA	0	0	0	1
Lehnebach_etal_2005	Pterostylis_patens	Orchidaceae	1	NA	0	NA	0	0	0	1
Gomez_Zamora_1996	Ptilotrichum_spinosum	Brassicaceae	0.12406	0.0842266	0	0	0	0	0	2
Ogilvie_etal_2009	Pultenaea_villosa	Leguminosae	0.0568182	NA	0.0920177	NA	0	0	0	1
Pendleton_etal_2012	Purshia_tridentata	Rosaceae	NA	NA	NA	NA	0	0	0	5
Estes_Thorp_1975	Pyrrhopappus_carolinianus	Compositae	NA	NA	NA	NA	1	1	3	4
Barber_Estes_1978	Pyrrhopappus_pauciflorus	Compositae	NA	NA	NA	NA	1	1	4	5
Oliveira_etal_2004	Qualea_grandiflora	Vochysiaceae	0	NA	0	NA	0	0	0	5
Matallana_etal_2010	Quesnelia_arvensis	Bromeliaceae	0.285714	NA	NA	NA	0	0	0	1
Wolowski_etal_2013	Quesnelia_augusto-coburgii	Bromeliaceae	0.0688616	NA	0.0595262	NA	0	0	0	1
Matallana_etal_2010	Quesnelia_blanda	Bromeliaceae	0.453686	NA	0.49206	NA	0	0	0	1
Matallana_etal_2010	Quesnelia_lateralis	Bromeliaceae	0.08825	NA	NA	NA	0	0	0	1
Matallana_etal_2010	Quesnelia_marmorata	Bromeliaceae	0	NA	0	NA	0	0	0	1
Matallana_etal_2010	Quesnelia_quesneliana	Bromeliaceae	0.821853	NA	1	NA	0	0	0	1
Gonzalez_Perez_2010	Quinchamalium_chilense	Schoepfiaceae	NA	NA	NA	NA	0	0	0	3
Wheelwright_etal_2006	Ranunculus_acris	Ranunculaceae	NA	NA	NA	NA	0	1	72	8
Pickering_1997	Ranunculus_dissectifolius	Ranunculaceae	0.479784	0.479784	0.264151	0.264151	0	0	0	1
Pickering_1997	Ranunculus_graniticola	Ranunculaceae	0.612091	0.612091	0.627204	0.627204	0	0	0	1
Pickering_1997	Ranunculus_millanii	Ranunculaceae	0.962264	0.962264	0.271226	0.271226	0	0	0	1
Pickering_1997	Ranunculus_muelleri	Ranunculaceae	1	1	1	1	0	0	0	1
Pickering_1997	Ranunculus_niphophilus	Ranunculaceae	1	1	0.880299	0.880299	0	0	0	1
Cursach_Rita_2012a	Ranunculus_weyleri	Ranunculaceae	0.0711587	NA	0.0167926	NA	0	0	0	1
Lopes_Machado_1999	Rauvolfia_grandiflora	Apocynaceae	0	NA	0	NA	0	0	0	1
Calley_etal_1993	Ravenala_madagascariensis	Strelitziaceae	NA	NA	NA	NA	0	1	18	1
Ramirez_Seres_1994	Renealmia_nicolaioides	Zingiberaceae	1	1	NA	NA	1	0	0	3
Rodriguez_Riano_etal_1999	Retama_sphaerocarpa	Leguminosae	0.175896	0.172161	0	0	0	1	1	2
Wheelwright_etal_2006	Rhinanthus_crista-galli	Orobanchaceae	NA	NA	NA	NA	1	0	0	8
Ducarme_Wesselingh_2013	Rhinanthus_minor	Orobanchaceae	NA	NA	NA	NA	1	1	32	12
Ducarme_Wesselingh_2013	Rhinanthus_serotinus	Orobanchaceae	NA	NA	NA	NA	1	0	0	4
Nadia_Machado_2014	Rhizophora_mangle	Rhizophoraceae	NA	NA	NA	NA	0	1	7	9
Coupland_etal_2006	Rhizophora_stylosa	Rhizophoraceae	NA	NA	0	NA	0	1	7	6
Wheelwright_etal_2006	Rhododendron_canadense	Ericaceae	1	1	0.654363	0.437749	0	0	0	2
Ng_Corlett_2000	Rhododendron_championiae	Ericaceae	0.199139	0	0.0161464	0	0	0	0	1
Ma_etal_2015	Rhododendron_cyanocarpum	Ericaceae	0.579571	NA	0.023702	NA	0	0	0	4
Ng_Corlett_2000	Rhododendron_farrerae	Ericaceae	0.833	0.180286	0.071	0	0	0	0	1
Escaravage_etal_1997	Rhododendron_ferrugineum	Ericaceae	NA	NA	NA	NA	0	0	0	3
Ng_Corlett_2000	Rhododendron_hongkongense	Ericaceae	0.609	0.105598	0.042	0	0	0	0	1
Sugiura_2012	Rhododendron_macrosepalum	Ericaceae	0.828	0.0735838	0.07	0.00657515	0	0	0	1
Ng_Corlett_2000	Rhododendron_moulmainense	Ericaceae	0	0	0	0	0	0	0	5
Stout_2007	Rhododendron_ponticum	Ericaceae	0.823222	NA	0.456528	NA	0	1	15	4
Sugiura_2012	Rhododendron_reticulatum	Ericaceae	0.255428	0.101394	0.150702	0.00575217	0	0	0	1
Ng_Corlett_2000	Rhododendron_simiarum	Ericaceae	0.908624	0.0760319	0.13655	0.0025344	0	0	0	1
Ng_Corlett_2000	Rhododendron_simsii	Ericaceae	0.516484	0.047209	0.0604396	0.00118765	0	1	5	3
Rathcke_1998	Rhododendron_viscosum	Ericaceae	NA	NA	NA	NA	0	0	0	4
Gonzalez_Perez_2010	Rhodophiala_bagnoldii	Amaryllidaceae	NA	NA	NA	NA	0	0	0	1
Ladd_Arroyo_2009	Rhodophiala_rhodolirion	Amaryllidaceae	0.506194	NA	0	NA	0	0	0	1
Santos_etal_2012	Rhynchanthera_grandiflora	Melastomataceae	0.302469	NA	NA	NA	0	0	0	4
Morales_Galetto_2003	Rhynchosia_edulis	Leguminosae	1	NA	0.7	NA	0	0	0	8
Ramirez_Brito_1990	Rhynchospora_barbata	Cyperaceae	0	0	NA	NA	0	0	0	6
Ramirez_Brito_1990	Rhynchospora_velutina	Cyperaceae	0	0	NA	NA	0	0	0	7
Arroyo_Uslar_1993	Ribes_polyanthes	Grossulariaceae	NA	NA	NA	NA	0	0	0	1
Yuan_etal_2013	Robinia_pseudoacacia	Leguminosae	NA	NA	NA	NA	0	1	154	3
vanKleunen_etal_unpubl	Romulea_cruciata	Iridaceae	NA	NA	NA	NA	0	0	0	1
vanKleunen_etal_2008	Romulea_rosea	Iridaceae	NA	NA	NA	NA	0	1	17	2
vanKleunen_etal_2008	Romulea_sabulosa	Iridaceae	NA	NA	NA	NA	0	0	0	1
Anderson_etal_2003	Roridula_dentata	Roridulaceae	0.995365	0.962963	0.355134	0.1	0	0	0	1
Anderson_etal_2003	Roridula_gorgonias	Roridulaceae	0.997388	1	0.785033	0.587732	0	0	0	1
MacPhail_Kevan_2009	Rosa_arvensis	Rosaceae	0.333333	NA	0	NA	0	1	2	4
MacPhail_Kevan_2009	Rosa_blanda	Rosaceae	0.176152	0.387994	0.0841014	0.0855068	0	0	0	3
MacPhail_Kevan_2009	Rosa_bracteata	Rosaceae	NA	NA	NA	NA	0	1	28	2
MacPhail_Kevan_2009	Rosa_canina	Rosaceae	0.674158	NA	0.911174	NA	0	1	55	10
MacPhail_Kevan_2009	Rosa_filipes	Rosaceae	NA	NA	NA	NA	0	0	0	1
MacPhail_Kevan_2009	Rosa_forrestiana	Rosaceae	NA	NA	NA	NA	0	0	0	1
MacPhail_Kevan_2009	Rosa_gallica	Rosaceae	0.376471	NA	0.132941	NA	0	1	36	7
MacPhail_Kevan_2009	Rosa_luciae	Rosaceae	NA	NA	NA	NA	0	1	1	1
MacPhail_Kevan_2009	Rosa_marginata	Rosaceae	1	NA	1	NA	0	0	0	6
MacPhail_Kevan_2009	Rosa_multiflora	Rosaceae	0.173862	NA	0.0403701	NA	0	1	70	2
MacPhail_Kevan_2009	Rosa_pendulina	Rosaceae	0.17284	NA	0	NA	0	0	0	4
MacPhail_Kevan_2009	Rosa_reversa	Rosaceae	1	NA	1	NA	0	0	0	6
MacPhail_Kevan_2009	Rosa_rubiginosa	Rosaceae	NA	NA	NA	NA	0	1	93	6
MacPhail_Kevan_2009	Rosa_rugosa	Rosaceae	0	NA	0.0130486	NA	0	1	65	3
MacPhail_Kevan_2009	Rosa_setigera	Rosaceae	NA	NA	0	NA	0	1	10	5
MacPhail_Kevan_2009	Rosa_setipoda	Rosaceae	NA	NA	NA	NA	0	0	0	1
MacPhail_Kevan_2009	Rosa_soulieana	Rosaceae	NA	NA	NA	NA	0	0	0	1
MacPhail_Kevan_2009	Rosa_spinosissima	Rosaceae	0.718673	NA	0.291976	NA	0	1	31	10
MacPhail_Kevan_2009	Rosa_villosa	Rosaceae	NA	NA	NA	NA	0	1	6	6
MacPhail_Kevan_2009	Rosa_virginiana	Rosaceae	0.794163	0.708679	0.316787	0.323884	0	1	1	4
Zhang_etal_2011b	Roscoea_cautleyoides	Zingiberaceae	1	0.984554	0	0	0	0	0	1
Fan_Li_2012	Roscoea_debilis	Zingiberaceae	1	1	1	1	0	0	0	2
Zhang_etal_2011b	Roscoea_humeana	Zingiberaceae	0.766851	0.256614	0	0	0	0	0	1
Bullock_1985	Roseodendron_donnell-smithii	Bignoniaceae	0	NA	NA	NA	0	1	5	4
Hidalgo_Ubera_2001	Rosmarinus_officinalis	Lamiaceae	NA	NA	NA	NA	0	1	55	4
Oliveira_etal_2004	Roupala_montana	Proteaceae	0.05	NA	NA	NA	0	0	0	5
Wheelwright_etal_2006	Rubus_hispidus	Rosaceae	NA	NA	NA	NA	0	0	0	4
Bawa_Beach_1983	Rudgea_cornifolia	Rubiaceae	0	NA	NA	NA	0	0	0	6
Bawa_etal_1985	Rudgea_cornifolia	Rubiaceae	NA	NA	NA	NA	0	0	0	6
Sobrevilla_Arroyo_1982	Rudgea_karstenii	Rubiaceae	NA	NA	NA	NA	0	0	0	1
Faria_Araujo_2010	Ruellia_angustiflora	Acanthaceae	1	1	0	0	0	0	0	2
Machado_etal_2006	Ruellia_asperula	Acanthaceae	1	NA	0.493333	NA	0	0	0	1
Abdala-Roberts_etal_2014	Ruellia_nudiflora	Acanthaceae	NA	NA	0.490429	NA	0	0	0	3
Machado_etal_2006	Ruellia_paniculata	Acanthaceae	0.9	NA	1	NA	0	0	0	6
Miranda_Vieira_2014	Ruellia_subsessilis	Acanthaceae	0.821928	NA	1	NA	0	0	0	1
Geiger_etal_2010	Ruellia_succulenta	Acanthaceae	0.988607	NA	0.68518	NA	0	0	0	1
Jaimes_Ramirez_1997	Ruellia_tuberosa	Acanthaceae	0	0	0	0	0	1	50	4
Berry_Calvo_1989	Ruilopezia_atropurpurea	Compositae	NA	NA	NA	NA	0	0	0	2
Berry_Calvo_1989	Ruilopezia_floccosa	Compositae	NA	NA	NA	NA	0	0	0	1
Berry_Calvo_1989	Ruilopezia_lindenii	Compositae	NA	NA	NA	NA	0	0	0	2
Berry_Calvo_1989	Ruilopezia_marcescens	Compositae	NA	NA	NA	NA	0	0	0	1
Young_etal_2000	Rutidosis_leptorhynchoides	Compositae	0.0741619	NA	0.0362057	NA	0	0	0	1
Hill_etal_2006	Sabatia_kennedyana	Gentianaceae	NA	NA	NA	NA	0	0	0	3
Kohlemainen_Mutikainen_2006	Saintpaulia_confusa	Gesneriaceae	0.9896	NA	0	NA	0	0	0	1
Morales_Galetto_2003	Salpichroa_origanifolia	Solanaceae	0.192308	NA	0	NA	0	1	47	3
Arroyo_Uslar_1993	Salpiglossis_sinuata	Solanaceae	0.2333	0.118667	0.0862	0.0387992	0	1	2	1
Barrett_etal_2000	Salvia_brandegeei	Lamiaceae	1	1	NA	NA	0	0	0	2
Jaimes_Ramirez_1997	Salvia_coccinea	Lamiaceae	0.891081	0.916667	0.783993	0.622222	1	1	104	9
Razanajatovo_vanKleunen_unpubl	Salvia_pratensis	Lamiaceae	NA	NA	NA	NA	0	1	31	5
Jorge_etal_2014	Salvia_sclareoides	Lamiaceae	0.956553	0.82716	0.257449	0.185185	1	0	0	1
Wolowski_etal_2013	Salvia_sellowiana	Lamiaceae	1	NA	0	NA	0	0	0	1
Subasi_Guvensen_2011	Salvia_smyrnaea	Lamiaceae	0.916667	0.916667	0	0	0	0	0	1
Navarro_1997	Salvia_verbenaca	Lamiaceae	NA	NA	0.98125	NA	1	1	61	9
Razanajatovo_vanKleunen_unpubl	Salvia_verticillata	Lamiaceae	NA	NA	NA	NA	0	1	31	8
Motten_1986	Sanguinaria_canadensis	Papaveraceae	0.946809	1	1	1	0	0	0	6
Tamla_etal_2012	Santalum_lanceolatum	Santalaceae	NA	0.104639	NA	NA	0	0	0	3
Bawa_1974	Sapranthus_palanga	Annonaceae	0	NA	NA	NA	0	0	0	1
Salinas_Suarez_2003	Sarcocapnos_pulcherrima	Papaveraceae	0.659061	0.47619	0	0	0	0	0	1
Sheridan_Karowe_2000	Sarracenia_flava	Sarraceniaceae	NA	NA	NA	NA	0	1	2	1
Wesselingh_etal_1999	Satyria_warszewiczii	Ericaceae	1	NA	0	NA	0	0	0	4
Johnson_etal_2009a	Satyrium_longicauda	Orchidaceae	1	0.250784	0.21	0.015674	0	0	0	3
Johnson_etal_2009b	Satyrium_longicauda	Orchidaceae	1	0.259574	0.056	0.0114894	0	0	0	3
Singer_2002	Sauroglossum_nitidum	Orchidaceae	0.966986	NA	NA	NA	0	0	0	3
Law_etal_2010	Saussurea_laniceps	Compositae	NA	NA	NA	NA	0	0	0	2
Law_etal_2010	Saussurea_medusa	Compositae	NA	NA	NA	NA	0	0	0	2
Ramirez_Brito_1990	Sauvagesia_rubiginosa	Ochnaceae	0.641	1	0.117833	0.542652	0	0	0	3
Brochmann_Hapnes_2001	Saxifraga_aizoides	Saxifragaceae	NA	NA	NA	NA	0	0	0	8
Meier_Holderegger_1998	Saxifraga_aizoides	Saxifragaceae	NA	NA	NA	NA	0	0	0	8
Brochmann_Hapnes_2001	Saxifraga_cernua	Saxifragaceae	NA	0.759701	NA	0.0917049	1	0	0	11
Brochmann_Hapnes_2001	Saxifraga_cespitosa	Saxifragaceae	NA	NA	NA	NA	0	0	0	19
Hansen_Molau_1994	Saxifraga_granulata	Saxifragaceae	NA	NA	NA	NA	0	1	3	6
Brochmann_Hapnes_2001	Saxifraga_hieraciifolia	Saxifragaceae	NA	NA	NA	NA	1	0	0	5
Brochmann_Hapnes_2001	Saxifraga_hirculus	Saxifragaceae	NA	NA	NA	NA	0	0	0	18
Brochmann_Hapnes_2001	Saxifraga_hyperborea	Saxifragaceae	NA	1	NA	1	1	0	0	8
Brochmann_Hapnes_2001	Saxifraga_nivalis	Saxifragaceae	NA	NA	NA	NA	0	0	0	8
Stenstr?m_Molau_1992	Saxifraga_oppositifolia	Saxifragaceae	0.511767	0.182599	0.229063	0.0205658	0	0	0	15
Brochmann_Hapnes_2001	Saxifraga_rivularis	Saxifragaceae	NA	0.960591	NA	0.969212	0	0	0	9
Sandvik_1999	Saxifraga_stellaris	Saxifragaceae	NA	NA	NA	NA	0	0	0	5
Brochmann_Hapnes_2001	Saxifraga_svalbardensis	Saxifragaceae	NA	0.478261	NA	0.0608696	1	0	0	1
Nielsen_etal_2003	Scalesia_affinis	Compositae	NA	NA	NA	NA	0	0	0	1
Philipp_Nielsen_2010	Scalesia_cordata	Compositae	NA	NA	NA	NA	0	0	0	1
McMullen_1987	Scalesia_pedunculata	Compositae	NA	NA	NA	NA	0	0	0	1
Sobrevilla_Arroyo_1982	Schefflera_glabrata	Araliaceae	NA	NA	NA	NA	0	0	0	2
Pei_etal_2011	Schefflera_heptaphylla	Araliaceae	0.966571	NA	0	NA	0	1	1	4
Khanduri_etal_2013	Schima_wallichii	Theaceae	0.520216	NA	0.202156	NA	0	0	0	4
Leite_Machado_2010	Schinopsis_brasiliensis	Anacardiaceae	NA	NA	NA	NA	0	0	0	1
Iponga_2010	Schinus_molle	Anacardiaceae	NA	NA	0.0813962	NA	0	1	67	3
Gonzalez_Perez_2010	Schizanthus_candidus	Solanaceae	NA	NA	NA	NA	1	0	0	1
Brown_2011	Schlumbergera_truncata	Cactaceae	NA	NA	NA	NA	0	1	5	1
Ramirez_Brito_1990	Schultesia_brachyptera	Gentianaceae	1	0.505589	NA	NA	0	0	0	6
Ramirez_Seres_1994	Scleria_latifolia	Cyperaceae	0.881671	0.590909	1	0.727273	0	0	0	7
Tepedino_etal_2010	Sclerocactus_brevispinus	Cactaceae	NA	NA	NA	NA	0	0	0	1
Tepedino_etal_2010	Sclerocactus_wetlandicus	Cactaceae	NA	NA	NA	NA	0	0	0	1
Colling_etal_2004	Scorzonera_humilis	Compositae	NA	0.174419	NA	0	0	0	0	5
Ortega-Olivencia_Devesa-Alcaraz_1993	Scrophularia_alpestris	Scrophulariaceae	NA	NA	NA	NA	1	0	0	2
Ortega-Olivencia_Devesa-Alcaraz_1993	Scrophularia_auriculata	Scrophulariaceae	NA	NA	NA	NA	0	1	10	5
Ortega-Olivencia_Devesa-Alcaraz_1993	Scrophularia_balbisii	Scrophulariaceae	NA	NA	NA	NA	1	0	0	4
Ortega-Olivencia_Devesa-Alcaraz_1993	Scrophularia_canina	Scrophulariaceae	NA	NA	NA	NA	0	0	0	6
Ortega-Olivencia_Devesa-Alcaraz_1993	Scrophularia_canina_crithmifolia	Scrophulariaceae	NA	NA	NA	NA	0	0	0	6
Ortega-Olivencia_Devesa_1998	Scrophularia_fontqueri	Scrophulariaceae	0.0808081	0.00133764	0	0	0	0	0	1
Ortega-Olivencia_Devesa-Alcaraz_1993	Scrophularia_frutescens_frutescens	Scrophulariaceae	NA	NA	NA	NA	1	0	0	2
Ortega-Olivencia_Devesa-Alcaraz_1993	Scrophularia_grandiflora_reuteri	Scrophulariaceae	NA	NA	NA	NA	1	0	0	3
Ortega-Olivencia_Devesa-Alcaraz_1993	Scrophularia_herminii	Scrophulariaceae	NA	NA	NA	NA	0	0	0	1
Ortega-Olivencia_Devesa-Alcaraz_1993	Scrophularia_laevigata	Scrophulariaceae	NA	NA	NA	NA	1	0	0	2
Ortega-Olivencia_Devesa-Alcaraz_1993	Scrophularia_nodosa	Scrophulariaceae	NA	NA	NA	NA	0	0	0	8
Ortega-Olivencia_Devesa-Alcaraz_1993	Scrophularia_oxyrhyncha	Scrophulariaceae	NA	NA	NA	NA	0	0	0	1
Ortega-Olivencia_Devesa-Alcaraz_1993	Scrophularia_peregrina	Scrophulariaceae	NA	NA	NA	NA	1	1	1	7
Ortega-Olivencia_Devesa-Alcaraz_1993	Scrophularia_sambucifolia	Scrophulariaceae	NA	NA	NA	NA	0	0	0	2
Ortega-Olivencia_Devesa-Alcaraz_1993	Scrophularia_scorodonia_scorodonia	Scrophulariaceae	NA	NA	NA	NA	1	1	6	5
Ortega-Olivencia_Devesa-Alcaraz_1993	Scrophularia_sublyrata	Scrophulariaceae	NA	NA	NA	NA	0	0	0	1
Ortega-Olivencia_Devesa-Alcaraz_1993	Scrophularia_tanacetifolia	Scrophulariaceae	NA	NA	NA	NA	0	0	0	1
Ortega-Olivencia_Devesa-Alcaraz_1993	Scrophularia_valdesii	Scrophulariaceae	NA	NA	NA	NA	0	0	0	1
Ortega-Olivencia_Devesa-Alcaraz_1993	Scrophularia_viciosoi	Scrophulariaceae	NA	NA	NA	NA	0	0	0	1
McMullen_1987	Scutia_spicata_pauciflora	Rhamnaceae	NA	NA	NA	NA	0	0	0	1
Zapata_Arroyo_1978	Securidaca_scandens	Polygalaceae	0.633192	1	0.633663	1	0	0	0	2
Dag_Mizrahi_2005	Selenicereus_megalanthus	Cactaceae	1	0.946667	0.857291	0.315556	0	0	0	1
Weiss_etal_1994	Selenicereus_megalanthus	Cactaceae	1	NA	0.665	NA	0	0	0	1
Bawa_1974	Semialarium_mexicanum	Celastraceae	0	NA	NA	NA	0	0	0	2
Arroyo_Uslar_1993	Senecio_coronopodiphyllus	Compositae	NA	NA	NA	NA	0	0	0	1
Razanajatovo_vanKleunen_2016	Senecio_inaequidens	Compositae	NA	NA	NA	NA	1	1	28	1
Widen_1993	Senecio_integrifolius	Compositae	NA	NA	NA	NA	0	0	0	13
Abbott_Forbes_1993	Senecio_squalidus	Compositae	NA	0.0024973	NA	NA	0	1	15	4
Aizen_Feinsinger_1994	Senna_aphylla	Leguminosae	1	NA	0	NA	0	0	0	2
Rambuda_Johnson_2004	Senna_didymobotrya	Leguminosae	0.883333	0.652308	0.11	0.0215385	0	1	39	4
Berry_etal_2013	Senna_hebecarpa	Leguminosae	0.526316	0.5	NA	NA	0	0	0	4
Leite_Machado_2010	Senna_martiana	Leguminosae	0	NA	0	NA	0	0	0	1
McMullen_1987	Senna_occidentalis	Leguminosae	NA	NA	NA	NA	1	1	207	7
Leite_Machado_2010	Senna_spectabilis	Leguminosae	0	NA	0	NA	0	1	29	6
Pellegrino_etal_2005	Serapias_vomeracea	Orchidaceae	1	NA	0	NA	0	0	0	6
Pellegrino_etal_2006	Serapias_vomeracea	Orchidaceae	1	NA	0	NA	0	0	0	6
Giblin_Hamilton_1999	Sericocarpus_rigidus	Compositae	NA	NA	NA	NA	0	0	0	2
Heering_1993	Sesbania_goetzei	Leguminosae	1	NA	0.142857	NA	0	0	0	3
Heering_1993	Sesbania_keniensis	Leguminosae	NA	NA	NA	NA	0	0	0	1
Rambuda_Johnson_2004	Sesbania_punicea	Leguminosae	1	1	0.725806	0.335404	0	1	21	2
Heering_1993	Sesbania_sesban	Leguminosae	1	NA	0.4	NA	0	1	34	14
Rovira_etal_2004	Seseli_farrenyi	Apiaceae	0.684211	NA	0.0100251	NA	0	0	0	1
McMullen_1987	Setaria_parviflora	Poaceae	NA	NA	NA	NA	1	1	80	13
Bawa_1998	Shorea_acuminata	Dipterocarpaceae	0.0322581	NA	NA	NA	0	0	0	1
Bawa_1998	Shorea_cordifolia	Dipterocarpaceae	0.0238095	NA	NA	NA	0	0	0	1
Stacy_2001	Shorea_cordifolia	Dipterocarpaceae	0	NA	NA	NA	0	0	0	1
Bawa_1998	Shorea_disticha	Dipterocarpaceae	0	NA	NA	NA	0	0	0	1
Bawa_1998	Shorea_hemsleyana	Dipterocarpaceae	0	NA	NA	NA	0	0	0	1
Bawa_1998	Shorea_lepidota	Dipterocarpaceae	0.0696721	NA	NA	NA	0	0	0	1
Bawa_1998	Shorea_leprosula	Dipterocarpaceae	0.0941176	NA	NA	NA	0	0	0	1
Bawa_1998	Shorea_macroptera	Dipterocarpaceae	0.125628	NA	NA	NA	0	0	0	1
Bawa_1998	Shorea_ovalis	Dipterocarpaceae	0.920455	NA	NA	NA	0	0	0	1
Atluri_etal_2004	Shorea_robusta	Dipterocarpaceae	1	NA	NA	NA	0	0	0	2
Bawa_1998	Shorea_splendida	Dipterocarpaceae	0	NA	NA	NA	0	0	0	1
Bawa_1998	Shorea_trapezifolia	Dipterocarpaceae	0.127387	NA	NA	NA	0	0	0	1
McMullen_1987	Sida_rhombifolia	Malvaceae	1	1	1	1	1	1	169	27
Jaimes_Ramirez_1997	Sida_spinosa	Malvaceae	0.963	0.888	0.777778	0.453333	1	1	97	17
Leite_Machado_2010	Sideroxylon_obtusifolium	Sapotaceae	0	NA	0	NA	0	0	0	7
Buide_Guitian_2002	Silene_acutifolia	Caryophyllaceae	0.974883	NA	0.807756	NA	0	0	0	2
Kephart_etal_1999	Silene_douglasii	Caryophyllaceae	0.790537	0.537437	0.364343	0.12923	0	0	0	3
Brown_Kephart_1999	Silene_douglasii_oraria	Caryophyllaceae	NA	NA	0.416667	0.127874	0	0	0	3
Razanajatovo_vanKleunen_unpubl	Silene_gallica	Caryophyllaceae	NA	NA	NA	NA	1	1	150	8
Navarro_Guitian_2002	Silene_glaucifolia	Caryophyllaceae	0.850427	0.846324	0.882784	0.861765	0	0	0	1
Navarro_etal_1993	Silene_laxipruinosa	Caryophyllaceae	0.291339	0.136559	0.687664	0.354839	0	0	0	1
Davis_Delph_2005	Silene_noctiflora	Caryophyllaceae	NA	NA	NA	NA	1	1	78	10
Hauser_Siegismund_2000	Silene_nutans	Caryophyllaceae	0.0108389	NA	NA	NA	0	1	5	10
Bosch_etal_2002	Silene_pardoi	Caryophyllaceae	NA	NA	NA	NA	0	0	0	1
Talavera_etal_1996	Silene_stockenii	Caryophyllaceae	0.797146	0.555436	0.0632008	0.0128755	1	0	0	1
Kwak_Jennersten_1991	Silene_viscaria	Caryophyllaceae	NA	NA	NA	NA	0	1	8	6
Glaettli_Goudet_2006	Silene_vulgaris	Caryophyllaceae	1	0.879924	NA	NA	0	1	88	15
Wolowski_etal_2013	Sinningia_cooperi	Gesneriaceae	1	NA	0.152343	NA	0	0	0	1
Wolowski_etal_2013	Sinningia_gigantifolia	Gesneriaceae	1	NA	0.259188	NA	0	0	0	1
Xiong_etal_2013	Sinopodophyllum_hexandrum	Berberidaceae	NA	NA	NA	NA	0	1	1	3
Sobrevilla_Arroyo_1982	Siphocampylus_reticulatus	Campanulaceae	0.178571	NA	NA	NA	0	0	0	1
Proenca_Gibbs_1994	Siphoneugena_densiflora	Myrtaceae	0	NA	0	NA	0	0	0	1
Srimuang_etal_2010	Sirindhornia_mirabilis	Orchidaceae	NA	NA	NA	NA	0	0	0	1
Srimuang_etal_2010	Sirindhornia_monophylla	Orchidaceae	NA	NA	NA	NA	0	0	0	2
Srimuang_etal_2010	Sirindhornia_pulchella	Orchidaceae	NA	NA	NA	NA	0	0	0	1
Arroyo_Uslar_1993	Sisyrinchium_arenarium	Iridaceae	0.0772763	0	0	NA	0	0	0	1
Wheelwright_etal_2006	Sisyrinchium_montanum	Iridaceae	NA	NA	NA	NA	0	1	19	7
Bush_Beach_1995	Sobralia_amabilis	Orchidaceae	1	NA	NA	NA	0	0	0	2
Morales_Galetto_2003	Solanum_americanum	Solanaceae	0.65625	NA	0.375	NA	1	1	234	26
Anderson_etal_2006	Solanum_catilliflorum	Solanaceae	1	NA	NA	NA	0	0	0	1
Morales_Galetto_2003	Solanum_chenopodioides	Solanaceae	0	NA	0	NA	1	1	27	2
Arroyo_Uslar_1993	Solanum_crispum	Solanaceae	0	0	0	NA	0	1	1	1
Petanidou_etal_2012	Solanum_elaeagnifolium	Solanaceae	NA	0.410688	NA	0.00108402	0	1	57	6
Gonzalez_Perez_2010	Solanum_heterantherum	Solanaceae	NA	NA	NA	NA	0	0	0	1
Rambuda_Johnson_2004	Solanum_mauritianum	Solanaceae	1	1	0.447368	0.126289	0	1	57	2
Murray_etal_1992	Solanum_muricatum	Solanaceae	0.884615	0.734987	NA	NA	0	1	2	1
Coleman_Coleman_1982	Solanum_palinacanthum	Solanaceae	NA	NA	NA	NA	0	0	0	3
Anderson_etal_2006	Solanum_perlongistylum	Solanaceae	0	NA	NA	NA	0	0	0	1
Tanner_1982	Solanum_punctulatum	Solanaceae	1	NA	NA	NA	0	0	0	1
Gonzalez_Perez_2010	Solanum_remyanum	Solanaceae	NA	NA	NA	NA	0	0	0	1
Bowers_1975	Solanum_rostratum	Solanaceae	0.916667	0.935298	0	0	1	1	65	4
Morales_Galetto_2003	Solanum_stuckertii	Solanaceae	0.5	NA	0.75	NA	0	0	0	2
Hao_etal_2011	Solidago_canadensis	Compositae	NA	NA	NA	NA	0	1	119	5
Razanajatovo_vanKleunen_2016	Solidago_canadensis	Compositae	NA	NA	NA	NA	0	1	119	5
Buchele_etal_1992	Solidago_shortii	Compositae	NA	0.0365854	NA	0	0	0	0	2
Razanajatovo_vanKleunen_2016	Solidago_virgaurea	Compositae	NA	NA	NA	NA	0	0	0	13
Hao_etal_2011	Sonchus_asper	Compositae	NA	NA	NA	NA	1	1	251	20
Hao_etal_2011	Sonchus_oleraceus	Compositae	NA	NA	NA	NA	1	1	409	13
Coupland_etal_2006	Sonneratia_alba	Lythraceae	NA	NA	0.279281	NA	0	0	0	12
Pias_Guitian_2006	Sorbus_aucuparia	Rosaceae	0.0827685	NA	0.00764174	NA	0	1	46	12
Rasmussen_Kollmann_2004	Sorbus_torminalis	Rosaceae	0.133333	NA	0	NA	0	1	1	8
McKone_etal_1998	Sorghastrum_nutans	Poaceae	NA	NA	NA	NA	0	1	1	10
vanKleunen_etal_2008	Sparaxis_bulbifera	Iridaceae	NA	NA	NA	NA	0	1	13	1
vanKleunen_etal_2008	Sparaxis_elegans	Iridaceae	NA	NA	NA	NA	0	0	0	1
Ramirez_Brito_1990	Spermacoce_multiflora	Rubiaceae	0.551041	1	0.428516	0.847716	1	0	0	4
Brzyski_etal_2014	Spiraea_virginiana	Rosaceae	0.0675	0.00324351	0.5625	0.252273	0	1	1	2
Willems_Lahtinen_1997	Spiranthes_spiralis	Orchidaceae	NA	NA	NA	NA	0	0	0	9
Bawa_1974	Spondias_mombin	Anacardiaceae	0	NA	NA	NA	0	1	27	5
Leite_Machado_2010	Spondias_tuberosa	Anacardiaceae	0	NA	0	NA	0	0	0	1
Arroyo_Uslar_1993	Stachys_albicaulis	Lamiaceae	0.8571	0.826855	0.551	0.858657	0	0	0	1
Kocher_etal_unpubl	Stachys_sylvatica	Lamiaceae	NA	0.85283	NA	NA	0	1	6	12
Wolowski_etal_2013	Staurogyne_itatiaiae	Acanthaceae	1	NA	0.1333	NA	0	0	0	1
Motten_1986	Stellaria_pubera	Caryophyllaceae	0.957447	0.932773	0.0531915	0.0252101	0	1	4	2
Zhang_etal_2011c	Stellera_chamaejasme	Thymelaeaceae	0.0256098	NA	0	NA	0	0	0	4
Nassar_etal_1997	Stenocereus_griseus	Cactaceae	0	NA	0	NA	0	0	0	3
Casas_etal_1999	Stenocereus_stellatus	Cactaceae	0	0	0	0	0	0	0	1
Stein_Hensen_2013	Stenostephanus_lobeliiformis	Acanthaceae	0.225337	NA	0	NA	0	0	0	1
Sigrist_Sazima_2004	Stigmaphyllon_lalandianum	Malpighiaceae	0	NA	0	NA	0	0	0	2
Machado_etal_2006	Stigmaphyllon_paralias	Malpighiaceae	0	NA	0	NA	0	0	0	1
Ramirez_Seres_1994	Stromanthe_jacquinii	Marantaceae	0.773196	0.769231	0.720361	0.717949	0	0	0	3
Ramirez_Seres_1994	Stromanthe_tonckat	Marantaceae	1	1	NA	NA	0	1	1	5
Burbidge_James_1991	Stylidium_adnatum	Stylidiaceae	0.695266	NA	0.0340237	NA	0	0	0	1
Burbidge_James_1991	Stylidium_adpressum	Stylidiaceae	0.031058	NA	0.00186916	NA	0	0	0	1
Burbidge_James_1991	Stylidium_affine	Stylidiaceae	0.340187	NA	NA	NA	0	0	0	1
Burbidge_James_1991	Stylidium_breviscapum	Stylidiaceae	0.0890488	NA	0	NA	0	0	0	1
Burbidge_James_1991	Stylidium_brunonianum	Stylidiaceae	0.310804	NA	NA	NA	0	0	0	1
Burbidge_James_1991	Stylidium_bulbiferum	Stylidiaceae	0.093185	NA	0.00556328	NA	0	0	0	1
Burbidge_James_1991	Stylidium_bulbiferum_ciliatum	Stylidiaceae	0.00831601	NA	0	NA	0	0	0	1
Burbidge_James_1991	Stylidium_calcaratum	Stylidiaceae	1	NA	NA	NA	1	0	0	1
Burbidge_James_1991	Stylidium_caricifolium	Stylidiaceae	0.192982	NA	NA	NA	0	0	0	1
Burbidge_James_1991	Stylidium_choreanthum	Stylidiaceae	0.423913	NA	NA	NA	0	0	0	1
Burbidge_James_1991	Stylidium_confluens	Stylidiaceae	0.143149	NA	NA	NA	0	0	0	1
Burbidge_James_1991	Stylidium_crassifolium	Stylidiaceae	0.331457	NA	NA	NA	0	0	0	1
Burbidge_James_1991	Stylidium_crossocephalum	Stylidiaceae	0.173846	NA	0.00631184	NA	0	0	0	1
Burbidge_James_1991	Stylidium_dichotomum	Stylidiaceae	0.0348837	NA	0	NA	0	0	0	1
Burbidge_James_1991	Stylidium_dielsianum	Stylidiaceae	0.027933	NA	0.00558659	NA	0	0	0	1
Burbidge_James_1991	Stylidium_diuroides	Stylidiaceae	NA	NA	NA	NA	0	0	0	1
Burbidge_James_1991	Stylidium_divaricatum	Stylidiaceae	0.0789826	NA	0.00267738	NA	0	0	0	1
Burbidge_James_1991	Stylidium_ecorne	Stylidiaceae	0.856164	NA	NA	NA	1	0	0	1
Burbidge_James_1991	Stylidium_eglandulosum	Stylidiaceae	0.58365	NA	0.00570342	NA	0	0	0	1
Burbidge_James_1991	Stylidium_elongatum	Stylidiaceae	NA	NA	NA	NA	0	0	0	1
Burbidge_James_1991	Stylidium_emarginatum	Stylidiaceae	0.425466	NA	0.0139752	NA	0	0	0	1
Burbidge_James_1991	Stylidium_galioides	Stylidiaceae	NA	NA	NA	NA	0	0	0	1
Burbidge_James_1991	Stylidium_glaucum	Stylidiaceae	0.268707	NA	0.0306122	NA	0	0	0	1
Burbidge_James_1991	Stylidium_guttatum	Stylidiaceae	0.0112045	NA	0	NA	0	0	0	1
Burbidge_James_1991	Stylidium_induratum	Stylidiaceae	0.00961539	NA	0.00120192	NA	0	0	0	1
Burbidge_James_1991	Stylidium_lepidum	Stylidiaceae	NA	NA	NA	NA	0	0	0	1
Burbidge_James_1991	Stylidium_longibraceteatum	Stylidiaceae	0.0357143	NA	0	NA	0	0	0	1
Burbidge_James_1991	Stylidium_longitubum	Stylidiaceae	1	NA	0	NA	1	0	0	1
Burbidge_James_1991	Stylidium_macrocarpum	Stylidiaceae	NA	NA	NA	NA	0	0	0	1
Burbidge_James_1991	Stylidium_nungarinense	Stylidiaceae	0.0257669	NA	NA	NA	0	0	0	1
Burbidge_James_1991	Stylidium_pendulum	Stylidiaceae	NA	NA	NA	NA	0	0	0	1
Burbidge_James_1991	Stylidium_petiolare	Stylidiaceae	0.0670391	NA	0	NA	0	0	0	1
Burbidge_James_1991	Stylidium_piliferum	Stylidiaceae	NA	NA	NA	NA	0	0	0	1
Burbidge_James_1991	Stylidium_repens	Stylidiaceae	0.119328	NA	0	NA	0	0	0	1
Burbidge_James_1991	Stylidium_rhipidium	Stylidiaceae	1	NA	0.00576923	NA	1	0	0	1
Burbidge_James_1991	Stylidium_rhynchocarpum	Stylidiaceae	0.458769	NA	0.00813008	NA	0	0	0	1
Burbidge_James_1991	Stylidium_roseoalatum	Stylidiaceae	0.855362	NA	0.0112219	NA	1	0	0	1
Burbidge_James_1991	Stylidium_sacculatum	Stylidiaceae	0.0165414	NA	0.0075188	NA	0	0	0	1
Burbidge_James_1991	Stylidium_spinulosum	Stylidiaceae	NA	NA	NA	NA	0	0	0	1
Burbidge_James_1991	Stylidium_uniflorum	Stylidiaceae	0.046875	NA	0	NA	0	0	0	1
Burbidge_James_1991	Stylidium_utricularioides	Stylidiaceae	1	NA	0	NA	1	0	0	1
Wesselingh_etal_1999	Styrax_argenteus	Styracaceae	NA	NA	NA	NA	0	0	0	5
Santos_etal_2012	Svitramia_hatschbachii	Melastomataceae	0.792958	NA	0	NA	0	0	0	1
Santos_etal_2012	Svitramia_minor	Melastomataceae	1	NA	NA	NA	0	0	0	1
Bawa_etal_1985	Swartzia_simplex	Leguminosae	0	NA	NA	NA	0	0	0	5
Sobrevilla_Arroyo_1982	Symbolanthus_tricolor	Gentianaceae	NA	NA	NA	NA	0	0	0	2
Razanajatovo_vanKleunen_2016	Symphyotrichum_laeve	Compositae	NA	NA	NA	NA	0	1	19	10
Razanajatovo_vanKleunen_2016	Symphyotrichum_lanceolatum	Compositae	NA	NA	NA	NA	0	1	32	9
Crome_Irvine_1986	Syzygium_cormiflorum	Myrtaceae	0.462792	NA	0.227603	NA	0	0	0	1
Stacy_2001	Syzygium_rubicundum	Myrtaceae	0.31838	NA	NA	NA	0	0	0	1
Gibbs_Bianchi_1999	Tabebuia_nodosa	Bignoniaceae	0	NA	NA	NA	0	0	0	3
Bawa_1974	Tabebuia_rosea	Bignoniaceae	0	NA	NA	NA	0	1	11	4
Machado_etal_2006	Tacinga_palmadora	Cactaceae	1	NA	1	NA	0	0	0	3
Figueroa-Castro_Cano-Santana_2011	Tagetes_lunulata	Compositae	NA	NA	NA	NA	1	0	0	1
Morales_Galetto_2003	Talinum_paniculatum	Talinaceae	NA	NA	NA	NA	0	1	87	9
Nayak_Davidar_2010a	Tarenna_asiatica	Rubiaceae	0.521226	NA	0.385613	NA	0	0	0	4
Nayak_Davidar_2010b	Tarenna_asiatica	Rubiaceae	NA	NA	NA	NA	0	0	0	4
Tangmitcharoen_Owens_1997	Tectona_grandis	Lamiaceae	0.171252	NA	NA	NA	0	1	40	1
Weiblen_Brehm_1996	Tellima_grandiflora	Saxifragaceae	0.280899	0.196545	0.179775	0.0572258	0	1	10	2
Offord_2004	Telopea_speciosissima	Proteaceae	0	NA	0	NA	0	0	0	1
Whelan_Goldingay_1989	Telopea_speciosissima	Proteaceae	NA	NA	NA	NA	0	0	0	1
Janisova_etal_2012	Tephroseris_longifolia_moravica	Compositae	NA	NA	NA	NA	0	0	0	3
Raju_etal_2012	Terminalia_pallida	Combretaceae	0	NA	NA	NA	0	0	0	1
Gan_etal_2013	Tetracentron_sinense	Trochodendraceae	1	NA	0.589541	NA	0	0	0	3
McMullen_1987	Tetramerium_nervosum	Acanthaceae	NA	NA	NA	NA	0	0	0	6
DeMauro_1993	Tetraneuris_herbacea	Compositae	0.237238	NA	NA	NA	0	0	0	3
Sigrist_Sazima_2004	Tetrapterys_phlomoides	Malpighiaceae	NA	NA	NA	NA	0	0	0	1
Gross_etal_2003	Tetratheca_juncea	Elaeocarpaceae	0.111823	NA	0.0173894	NA	0	0	0	1
Melampy_Hayworth_1980	Thalictrum_clavatum	Ranunculaceae	0.988706	NA	0.672485	NA	0	0	0	3
Melampy_Hayworth_1980	Thalictrum_dioicum	Ranunculaceae	NA	NA	NA	NA	0	0	0	5
Melampy_Hayworth_1980	Thalictrum_pubescens	Ranunculaceae	0.136628	NA	0	NA	0	1	1	5
Lehnebach_etal_2005	Thelymitra_longifolia	Orchidaceae	0.845878	NA	0.955795	NA	0	0	0	2
Silva-de-Souza_Venturieri_2010	Theobroma_speciosum	Malvaceae	0	NA	NA	NA	0	0	0	2
Groeneveld_Klein_2014	Thlaspi_arvense	Brassicaceae	0.476157	0.181501	0.939341	1	1	1	126	14
Beardsell_etal_1993	Thryptomene_calycina	Myrtaceae	0.035108	NA	NA	NA	0	0	0	1
Morbia_1996	Thymelaea_hirsuta	Thymelaeaceae	0.7	NA	NA	NA	0	0	0	16
Orellana_etal_2005	Thymus_loscosii	Lamiaceae	NA	NA	NA	NA	0	0	0	1
Motten_1986	Tiarella_cordifolia	Saxifragaceae	0.0701754	NA	0	NA	0	1	2	4
Santos_etal_2012	Tibouchina_aegopogon	Melastomataceae	0	NA	0	NA	0	0	0	1
Santos_etal_2012	Tibouchina_frigidula	Melastomataceae	0.866667	NA	0	NA	0	0	0	1
Santos_etal_2012	Tibouchina_heteromalla	Melastomataceae	0.889988	NA	0	NA	0	0	0	1
Santos_etal_2012	Tibouchina_papyrus	Melastomataceae	0.26	NA	0.151111	NA	0	0	0	1
Brito_Sazima_2012	Tibouchina_pulchra	Melastomataceae	0.988372	0.713264	0.0888889	0	0	0	0	1
Goldenberg_Shepherd_1998	Tibouchina_stenocarpa	Melastomataceae	0.836842	NA	0.0184211	NA	0	0	0	3
Santos_etal_2012	Tibouchina_stenocarpa	Melastomataceae	0.652308	NA	0	NA	0	0	0	3
Santos_etal_2012	Tibouchina_villosissima	Melastomataceae	0.65285	NA	0	NA	0	0	0	1
Orozco_Ibarolla_etal_2014	Tillandsia_achyrostachys	Bromeliaceae	0	NA	0	NA	0	0	0	1
Orozco_Ibarolla_etal_2014	Tillandsia_caput-medusae	Bromeliaceae	0	NA	0.0204082	NA	0	1	3	2
Orozco_Ibarolla_etal_2014	Tillandsia_circinnatioides	Bromeliaceae	0.385	NA	0	NA	0	0	0	1
Matallana_etal_2010	Tillandsia_dasyliriifolia	Bromeliaceae	1	NA	1	NA	0	0	0	3
Matallana_etal_2010	Tillandsia_fasciculata	Bromeliaceae	NA	NA	NA	NA	0	1	1	7
Matallana_etal_2010	Tillandsia_geminiflora	Bromeliaceae	1	NA	1	NA	0	0	0	3
Wolowski_etal_2013	Tillandsia_geminiflora	Bromeliaceae	0	NA	0	NA	0	0	0	3
Orozco_Ibarolla_etal_2014	Tillandsia_hubertiana	Bromeliaceae	0	NA	0.0133495	NA	0	0	0	1
Aizen_Feinsinger_1994	Tillandsia_ixioides	Bromeliaceae	0	NA	0	NA	0	0	0	2
Matallana_etal_2010	Tillandsia_juncea	Bromeliaceae	1	NA	0.716418	NA	0	0	0	6
Orozco_Ibarolla_etal_2014	Tillandsia_lydiae	Bromeliaceae	NA	NA	NA	NA	0	0	0	1
Matallana_etal_2010	Tillandsia_multicaulis	Bromeliaceae	0.0357143	NA	0	NA	0	0	0	2
Matallana_etal_2010	Tillandsia_prodigiosa	Bromeliaceae	0.978947	NA	1	NA	0	0	0	1
Matallana_etal_2010	Tillandsia_punctulata	Bromeliaceae	0.142857	NA	0	NA	0	0	0	2
Orozco_Ibarolla_etal_2014	Tillandsia_recurvata	Bromeliaceae	NA	NA	NA	NA	0	1	1	10
Orozco_Ibarolla_etal_2014	Tillandsia_schiedeana	Bromeliaceae	0.932203	NA	1	NA	0	0	0	5
Matallana_etal_2010	Tillandsia_spiculosa	Bromeliaceae	0.0902	NA	0.545	NA	0	0	0	5
Matallana_etal_2010	Tillandsia_streptophylla	Bromeliaceae	0	NA	0	NA	0	0	0	3
Matallana_etal_2010	Tillandsia_stricta	Bromeliaceae	0.429793	NA	0	NA	0	1	2	5
Matallana_etal_2010	Tillandsia_tenuifolia	Bromeliaceae	0.8	NA	0	NA	0	0	0	5
Simpson_etal_1986	Tinantia_anomala	Commelinaceae	NA	NA	NA	NA	1	0	0	2
Wang_etal_2004	Titanotrichum_oldhamii	Gesneriaceae	0.235294	0.0183007	NA	NA	0	0	0	1
Weiblen_Brehm_1996	Tolmiea_menziesii	Saxifragaceae	0	0	0	0	0	1	6	3
McMullen_1987	Tournefortia_psilostachya	Boraginaceae	NA	NA	NA	NA	0	0	0	2
McMullen_1987	Tournefortia_pubescens	Boraginaceae	NA	NA	NA	NA	0	0	0	1
McMullen_1987	Tournefortia_rufo-sericea	Boraginaceae	NA	NA	NA	NA	0	0	0	1
Tepedino_etal_2004	Townsendia_aprica	Compositae	0.107948	NA	0.114635	NA	0	0	0	1
Ramirez_Seres_1994	Tradescantia_zanonia	Commelinaceae	0.0542857	0.0133333	NA	NA	0	0	0	6
Sobrevilla_Arroyo_1982	Trema_micrantha	Cannabaceae	0.427498	0.421053	NA	NA	0	0	0	7
Santos_etal_2012	Trembleya_neopyrenaica	Melastomataceae	0.62854	NA	NA	NA	0	0	0	2
Santos_etal_2012	Trembleya_parviflora	Melastomataceae	0.787829	NA	0	NA	0	0	0	3
Arroyo_Uslar_1993	Trevoa_quinquenervia	Rhamnaceae	0.166207	0.168675	0.0458418	0.0481928	0	0	0	1
McMullen_1987	Tribulus_cistoides	Zygophyllaceae	1	NA	1	NA	0	1	36	6
Shivanna_2014	Trichodesma_zeylanicum	Boraginaceae	NA	NA	NA	NA	0	1	1	9
Barrett_Helenurm_1987	Trientalis_borealis	Primulaceae	0	0	0	0	0	0	0	8
Wheelwright_etal_2006	Trientalis_borealis	Primulaceae	NA	NA	NA	NA	0	0	0	8
Pagnotta_etal_1995	Trifolium_campestre	Leguminosae	NA	NA	NA	NA	1	1	126	11
Real_etal_2007	Trifolium_polymorphum	Leguminosae	NA	NA	NA	NA	0	1	3	5
Marshall_etal_1999	Trifolium_repens	Leguminosae	NA	0.421875	NA	NA	0	1	211	11
Pagnotta_etal_1995	Trifolium_stellatum	Leguminosae	NA	NA	NA	NA	1	1	11	5
Pagnotta_etal_1995	Trifolium_tomentosum	Leguminosae	NA	NA	NA	NA	1	1	54	6
Nair_etal_2004	Trigonella_balansae	Leguminosae	NA	NA	NA	NA	1	1	7	4
Ohara_etal_1996	Trillium_camschatcense	Melanthiaceae	NA	NA	NA	NA	0	1	1	3
Motten_1986	Trillium_catesbaei	Melanthiaceae	NA	NA	NA	NA	0	0	0	1
Heckel_Leege_2007	Trillium_erectum	Melanthiaceae	0.674706	NA	NA	NA	0	0	0	4
Sage_etal_2001	Trillium_erectum	Melanthiaceae	0.3018	0.0422386	NA	NA	0	0	0	4
Heckel_Leege_2007	Trillium_grandiflorum	Melanthiaceae	0.311111	NA	NA	NA	0	1	3	4
Sage_etal_2001	Trillium_grandiflorum	Melanthiaceae	0.0651	0.0172738	NA	NA	0	1	3	4
Steven_etal_2002	Trillium_grandiflorum	Melanthiaceae	NA	NA	NA	NA	0	1	3	4
Heckel_Leege_2007	Trillium_nivale	Melanthiaceae	NA	NA	NA	NA	0	1	1	3
Sawyer_2010	Trillium_recurvatum	Melanthiaceae	0.0571429	NA	NA	NA	0	1	2	4
Heckel_Leege_2007	Trillium_reliquum	Melanthiaceae	NA	NA	NA	NA	0	0	0	1
Barrett_Helenurm_1987	Trillium_undulatum	Melanthiaceae	1	1	1	1	0	0	0	3
Heckel_Leege_2007	Trillium_undulatum	Melanthiaceae	NA	NA	NA	NA	0	0	0	3
Aizen_2005	Tristerix_corymbosus	Loranthaceae	0.931918	NA	0.27461	NA	0	1	1	1
Johnson_etal_2009b	Tritonia_disticha	Iridaceae	0.319149	0.163462	0.0691489	0.00961539	0	0	0	1
Collevatti_etal_1997	Triumfetta_semitriloba	Malvaceae	NA	NA	NA	NA	0	1	17	8
Goldingay_Bowen_2003	Triunia_youngiana	Proteaceae	NA	NA	NA	NA	0	0	0	1
LePechon_etal_2013	Trochetia_granulata	Malvaceae	0.942636	NA	0.0837209	NA	0	0	0	1
Arroyo_Uslar_1993	Tropaeolum_tricolor	Tropaeolaceae	NA	NA	NA	NA	0	0	0	1
Arroyo_Uslar_1993	Tweedia_birostrata	Apocynaceae	NA	NA	NA	NA	0	0	0	1
Zapata_Arroyo_1978	Urvillea_ulmacea	Sapindaceae	0	0	NA	NA	0	0	0	6
Bush_Beach_1995	Utricularia_praetermissa	Lentibulariaceae	1	NA	NA	NA	0	0	0	1
Clivati_etal_2014	Utricularia_reniformis	Lentibulariaceae	1	NA	0	NA	0	0	0	1
Nagamitsu_Inoue_1997	Uvaria_monticola	Annonaceae	0	0	0	0	0	0	0	1
Motten_1986	Uvularia_sessilifolia	Colchicaceae	0.0963855	0.0209424	NA	NA	0	0	0	6
Wheelwright_etal_2006	Vaccinium_angustifolium	Ericaceae	NA	NA	NA	NA	0	0	0	5
Chavez_Lyrene_2009	Vaccinium_arboreum	Ericaceae	0	NA	NA	NA	0	0	0	4
Chavez_Lyrene_2009	Vaccinium_corymbosum	Ericaceae	0.475845	NA	NA	NA	0	1	5	5
Rathcke_1998	Vaccinium_corymbosum	Ericaceae	NA	NA	NA	NA	0	1	5	5
Chavez_Lyrene_2009	Vaccinium_darrowii	Ericaceae	0.287062	NA	NA	NA	0	0	0	1
Chavez_Lyrene_2009	Vaccinium_fuscatum	Ericaceae	NA	NA	NA	NA	0	0	0	5
Froborg_1996	Vaccinium_myrtillus	Ericaceae	0.142057	NA	0.129523	NA	0	0	0	15
Jacquemart_Thompson_1996	Vaccinium_myrtillus	Ericaceae	1	0.672372	0.694697	0.227384	0	0	0	15
Nuortila_etal_2006	Vaccinium_myrtillus	Ericaceae	0.792	0.141751	NA	NA	0	0	0	15
Froborg_1996	Vaccinium_oxycoccos	Ericaceae	0.267673	NA	0.267673	NA	0	0	0	17
Froborg_1996	Vaccinium_uliginosum	Ericaceae	0	NA	0	NA	0	0	0	19
Jacquemart_Thompson_1996	Vaccinium_uliginosum	Ericaceae	0.969768	0.964953	0.227261	0.0981308	0	0	0	19
Froborg_1996	Vaccinium_vitis-idaea	Ericaceae	0.269384	NA	0.219266	NA	0	1	1	17
Jacquemart_Thompson_1996	Vaccinium_vitis-idaea	Ericaceae	0.794817	0.283488	0.224366	0.0547599	0	1	1	17
McMullen_1987	Vallesia_glabra	Apocynaceae	NA	NA	NA	NA	0	0	0	4
Gigant_etal_2014	Vanilla_roscheri	Orchidaceae	0.901408	NA	0	NA	0	0	0	4
Smith_Baum_2007	Vassobia_breviflora	Solanaceae	0.215909	0.159598	0.000681818	0.000543774	0	0	0	2
Oliveira_etal_1991b	Vellozia_squamata	Velloziaceae	0.102941	NA	NA	NA	0	0	0	1
Wolowski_etal_2013	Velloziella_westermanii	Scrophulariaceae	1	NA	0	NA	0	0	0	1
Donnelly_etal_1998	Verbascum_thapsus	Scrophulariaceae	NA	NA	NA	NA	0	1	121	11
McMullen_1987	Verbena_litoralis	Verbenaceae	NA	NA	NA	NA	0	1	55	6
Figueroa-Castro_Cano-Santana_2011	Verbesina_virgata	Compositae	NA	NA	NA	NA	0	0	0	1
Razanajatovo_vanKleunen_unpubl	Veronica_persica	Plantaginaceae	NA	NA	NA	NA	1	1	183	8
Rathcke_1998	Viburnum_cassinoides	Adoxaceae	NA	NA	NA	NA	0	0	0	4
Sobrevilla_Arroyo_1982	Viburnum_tinoides	Adoxaceae	NA	NA	NA	NA	0	0	0	5
Zhang_Mosjidis_1995	Vicia_articulata	Leguminosae	1	NA	1	NA	1	1	8	4
Zhang_Mosjidis_1995	Vicia_benghalensis	Leguminosae	1	NA	1	NA	1	1	27	3
Zhang_Mosjidis_1995	Vicia_ervilia	Leguminosae	1	NA	1	NA	NA	1	13	6
Zhang_Mosjidis_1995	Vicia_lutea	Leguminosae	1	NA	1	NA	1	1	16	7
Zhang_Mosjidis_1995	Vicia_pannonica	Leguminosae	1	NA	1	NA	1	1	18	6
Zhang_Mosjidis_1995	Vicia_sativa	Leguminosae	1	NA	1	NA	1	1	180	15
Zhang_Mosjidis_1995	Vicia_villosa	Leguminosae	NA	NA	NA	NA	1	1	105	8
Zhang_Mosjidis_1995	Vicia_villosa_varia	Leguminosae	0.5	NA	0.25	NA	0	1	105	8
McMullen_1987	Vigna_luteola	Leguminosae	NA	NA	NA	NA	0	1	12	22
Leimu_2004	Vincetoxicum_hirundinaria	Apocynaceae	0.50554	0.530673	NA	NA	0	1	3	7
Lumer_Yost_1995	Vincetoxicum_nigrum	Apocynaceae	NA	NA	NA	NA	0	1	25	2
StDenis_Cappucino_2004	Vincetoxicum_rossicum	Apocynaceae	1	NA	0.714268	NA	0	1	13	1
Eckstein_Otte_2005	Viola_persicifolia	Violaceae	NA	NA	NA	NA	0	0	0	7
Eckstein_Otte_2005	Viola_pumila	Violaceae	NA	NA	NA	NA	0	0	0	6
Oakley_Winn_2008	Viola_septemloba	Violaceae	1	0.986572	NA	NA	0	1	1	2
Sobrevilla_Arroyo_1982	Vismia_baccifera	Hypericaceae	0.465761	0.328358	0.544929	NA	0	0	0	4
Ramirez_Brito_1990	Vismia_laxiflora	Hypericaceae	NA	NA	NA	NA	0	0	0	4
Bawa_etal_1985	Vitex_cooperi	Lamiaceae	0	NA	NA	NA	0	0	0	1
Barrell_etal_1997	Vitex_lucens	Lamiaceae	1	NA	0.125113	NA	0	0	0	1
Arroyo_Uslar_1993	Viviania_marifolia	Vivianiaceae	0	0	0	NA	0	0	0	1
Bawa_etal_1985	Vochysia_ferruginea	Vochysiaceae	0.941176	NA	NA	NA	0	0	0	4
Matallana_etal_2010	Vriesea_bituminosa	Bromeliaceae	0.7925	NA	0	NA	0	0	0	2
Bush_Beach_1995	Vriesea_bracteosa	Bromeliaceae	1	NA	NA	NA	0	0	0	1
Wolowski_etal_2013	Vriesea_carinata	Bromeliaceae	0.9524	NA	0.533333	NA	0	0	0	1
Matallana_etal_2010	Vriesea_delicatula	Bromeliaceae	1	NA	0.571429	NA	0	0	0	1
Matallana_etal_2010	Vriesea_ensiformis	Bromeliaceae	1	NA	0.970667	NA	0	0	0	1
Matallana_etal_2010	Vriesea_extensa	Bromeliaceae	1	NA	0.428571	NA	0	0	0	1
Matallana_etal_2010	Vriesea_fenestralis	Bromeliaceae	0.894668	NA	0.487646	NA	0	0	0	1
Matallana_etal_2010	Vriesea_geniculata	Bromeliaceae	0.9375	NA	NA	NA	0	0	0	1
Matallana_etal_2010	Vriesea_gigantea	Bromeliaceae	NA	NA	NA	NA	0	0	0	1
Sampaio_etal_2012	Vriesea_gigantea	Bromeliaceae	NA	NA	NA	NA	0	0	0	1
Cascante-Marin_etal_2005	Vriesea_gladioliflora	Bromeliaceae	1	0.996934	0.711864	0.773494	0	0	0	5
Matallana_etal_2010	Vriesea_gracilior	Bromeliaceae	1	NA	0.226877	NA	0	0	0	1
Wolowski_etal_2013	Vriesea_gradata	Bromeliaceae	0.7778	NA	0.5164	NA	0	0	0	1
Matallana_etal_2010	Vriesea_heterostachys	Bromeliaceae	0.895522	NA	NA	NA	0	0	0	1
Matallana_etal_2010	Vriesea_hydrophora	Bromeliaceae	0.666	NA	NA	NA	0	0	0	1
Bush_Beach_1995	Vriesea_hygrometrica	Bromeliaceae	1	NA	NA	NA	0	0	0	4
Matallana_etal_2010	Vriesea_imperialis	Bromeliaceae	1	NA	NA	NA	0	0	0	1
Matallana_etal_2010	Vriesea_incurvata	Bromeliaceae	0.625	NA	NA	NA	0	0	0	1
Matallana_etal_2010	Vriesea_kautskyana	Bromeliaceae	1	NA	1	NA	0	0	0	1
Matallana_etal_2010	Vriesea_longicaulis	Bromeliaceae	0.181757	NA	0.0905405	NA	0	0	0	1
Wolowski_etal_2013	Vriesea_longicaulis	Bromeliaceae	1	NA	0.130362	NA	0	0	0	1
Matallana_etal_2010	Vriesea_longiscapa	Bromeliaceae	0.416667	NA	NA	NA	0	0	0	1
Matallana_etal_2010	Vriesea_neoglutinosa	Bromeliaceae	0.842391	NA	NA	NA	0	0	0	1
Wolowski_etal_2013	Vriesea_penduliflora	Bromeliaceae	NA	NA	NA	NA	0	0	0	1
Ramirez_Seres_1994	Vriesea_platynema	Bromeliaceae	0.922145	0.750956	0.532872	0.170491	0	0	0	4
Matallana_etal_2010	Vriesea_procera	Bromeliaceae	0.792	NA	0.545	NA	0	0	0	5
Matallana_etal_2010	Vriesea_ruschii	Bromeliaceae	0.95	NA	0.2	NA	0	0	0	1
Matallana_etal_2010	Vriesea_scalaris	Bromeliaceae	0.541908	NA	1	NA	0	0	0	3
Matallana_etal_2010	Vriesea_simplex	Bromeliaceae	0.8825	NA	0.5	NA	0	0	0	4
Lasso_Ackerman_2004	Vriesea_sintenisii	Bromeliaceae	1	1	1	1	0	0	0	1
Matallana_etal_2010	Vriesea_sparsiflora	Bromeliaceae	0.682456	NA	NA	NA	0	0	0	1
Ramirez_Seres_1994	Vriesea_splendens	Bromeliaceae	1	1	0.810726	0.571203	0	0	0	2
Matallana_etal_2010	Vriesea_vagans	Bromeliaceae	0.908964	NA	0.44958	NA	0	0	0	1
Nayak_Davidar_2010a	Walsura_temrifolia	Meliaceae	0.0789981	NA	0.0142582	NA	0	0	0	1
Nayak_Davidar_2010b	Walsura_temrifolia	Meliaceae	NA	NA	NA	NA	0	0	0	1
Bramow_etal_2012	Waltheria_ovata	Malvaceae	0.229026	NA	0.278447	NA	0	0	0	6
Machado_etal_2006	Waltheria_rotundifolia	Malvaceae	0	NA	0	NA	0	0	0	3
Bawa_Beach_1983	Warszewiczia_coccinea	Rubiaceae	0	NA	NA	NA	0	1	2	5
Johnson_etal_2009b	Watsonia_lepida	Iridaceae	0.332834	0.222222	0.241379	0.0666667	0	0	0	1
vanKleunen_etal_unpubl	Watsonia_meriana	Iridaceae	NA	NA	NA	NA	0	1	15	1
Sahley_1996	Weberbauerocereus_weberbaueri	Cactaceae	NA	NA	NA	NA	0	0	0	1
Carr_etal_1986	Wilkesia_gymnoxiphium	Compositae	NA	NA	NA	NA	0	0	0	1
Latoo_etal_2007	Withania_somnifera	Solanaceae	1	0.973492	1	0.961199	0	1	10	12
Bohs_1991	Witheringia_meiantha	Solanaceae	0	0	NA	NA	0	0	0	2
Bohs_1991	Witheringia_solanacea	Solanaceae	0.116347	0.155858	NA	NA	0	0	0	5
Ramirez_Seres_1994	Xanthosoma_undipes	Araceae	0.983773	1	NA	NA	0	0	0	6
Zapata_Arroyo_1978	Ximenia_americana	Olacaceae	0	0	NA	NA	0	1	3	18
Andrade_etal_1996	Xylopia_brasiliensis	Annonaceae	0.270358	NA	NA	NA	0	0	0	2
Ratnayake_etal_2007	Xylopia_championii	Annonaceae	0.105442	NA	0	NA	0	0	0	1
Ramirez_Brito_1990	Xyris_laxifolia_delta	Xyridaceae	1	0.508123	0.60942	0.409722	0	1	1	8
Ramirez_Brito_1990	Xyris_savanensis	Xyridaceae	0.393082	0.649123	0.20593	0.237128	0	0	0	4
Johnson_etal_2002	Zaluzianskya_microsiphon	Scrophulariaceae	0	0	0	0	0	0	0	1
Johnson_etal_2002	Zaluzianskya_natalensis	Scrophulariaceae	0	0	0	0	0	0	0	1
Wesselingh_etal_1999	Zanthoxylum_melanostictum	Rutaceae	NA	NA	NA	NA	0	0	0	4
Gonzalez_Perez_2010	Zephyra_elegans	Tecophilaeaceae	NA	NA	NA	NA	0	0	0	1
Weekley_Race_2001	Ziziphus_celata	Rhamnaceae	0	NA	0	NA	0	0	0	1
Leite_Machado_2010	Ziziphus_joazeiro	Rhamnaceae	0.181818	NA	0	NA	0	0	0	3
Machado_etal_2006	Ziziphus_joazeiro	Rhamnaceae	0.5	NA	0	NA	0	0	0	3
Ruckelshaus_1995	Zostera_marina	Zosteraceae	0.700229	0.794872	NA	NA	0	0	0	22
Bawa_etal_1985	Zygia_englesingii	Leguminosae	0	NA	NA	NA	0	0	0	2
Mamut_etal_2014a	Zygophyllum_macropterum	Zygophyllaceae	NA	NA	NA	NA	0	0	0	3

## Sheet: Remarks
Column_ID	Remarks
Self-compatibility_index_FS	Self-compatibility index calculated using fruit set
Self-compatibility_index_SFL	Self-compatibility index calculated using number of seeds per flower
Autofertility_index_FS	Autofertility index calculated using fruit set
Autofertility_index_SFL	Autofertility index calculated using number of seeds per flower
Listed_in_GloNAF	1 if species is present in the Global Naturalized Alien Flora (GloNAF) database, 0 otherwise
Number_GloNAF_Regions	Number of regions in GloNAF where species is naturalized
Number_Native_Regions	Number of TDWG level-2 regions (adapted from the scheme of the Biodiversity Information Standards or Taxonomic Databases Working Group) where species is native to
